# Supplementary material for: Probing lasting cryoinjuries to oocyte-embryo transcriptome
Source: PLoS One. 2020 Apr 6;15(4):e0231108. doi: 10.1371/journal.pone.0231108 (PMC7135251; doi:10.1371/journal.pone.0231108)
Supplement: S1 Table — (XLSX) [file pone.0231108.s001.xlsx]

## Sheet: S1
Supplemental Table S1 - Differentially Expressed Probes
Symbol	Entrez Gene Name	Affymetrix	Expr Log Ratio	p-value	q-value	Location	Type(s)
HDLBP	high density lipoprotein binding protein	1419869_s_at	1.306	3.34e-07	0.0151	Nucleus	transporter
CCT2	chaperonin containing TCP1 subunit 2	1433534_a_at	-0.338	2.33e-06	0.0162	Cytoplasm	kinase
COMMD5	COMM domain containing 5	1451369_at	-0.81	2.35e-06	0.0162	Nucleus	other
CRLS1	cardiolipin synthase 1	1429737_a_at	-0.543	2.62e-06	0.0162	Cytoplasm	enzyme
MBD3L5 (includes others)	methyl-CpG binding domain protein 3 like 2	1452644_at	1.522	1.59e-06	0.0162	Other	other
TXN	thioredoxin	1416119_at	-1.229	2.88e-06	0.0162	Cytoplasm	enzyme
UNC5C	unc-5 netrin receptor C	1419592_at	3.972	8.94e-07	0.0162	Plasma Membrane	transmembrane receptor
ATP6V0A2	ATPase H+ transporting V0 subunit a2	1434791_at	0.793	4.35e-06	0.02	Cytoplasm	transporter
CHSY1	chondroitin sulfate synthase 1	1434316_at	1.171	5.76e-06	0.02	Cytoplasm	enzyme
GPX3	glutathione peroxidase 3	1449106_at	2.037	5.19e-06	0.02	Extracellular Space	enzyme
HS2ST1	heparan sulfate 2-O-sulfotransferase 1	1422739_at	2.161	5.72e-06	0.02	Cytoplasm	enzyme
NAA25	N(alpha)-acetyltransferase 25, NatB auxiliary subunit	1433766_at	-0.668	5.67e-06	0.02	Cytoplasm	other
ACOX1	acyl-CoA oxidase 1	1416409_at	0.67	8.08e-06	0.0232	Cytoplasm	enzyme
ARHGAP19	Rho GTPase activating protein 19	1434911_s_at	0.638	9.39e-06	0.0232	Cytoplasm	other
GSTO1	glutathione S-transferase omega 1	1416531_at	-1.585	8.98e-06	0.0232	Cytoplasm	enzyme
MTMR3	myotubularin related protein 3	1434042_s_at	0.6	8.6e-06	0.0232	Cytoplasm	phosphatase
N4BP2	NEDD4 binding protein 2	1434394_at	1.096	1.17e-05	0.0232	Cytoplasm	enzyme
PSMA7	proteasome subunit alpha 7	1423568_at	-0.518	1.18e-05	0.0232	Cytoplasm	peptidase
RAP2A	RAP2A, member of RAS oncogene family	1426965_at	0.634	1.21e-05	0.0232	Plasma Membrane	enzyme
SNAPC3	small nuclear RNA activating complex polypeptide 3	1428760_at	0.649	1.24e-05	0.0232	Nucleus	other
TOP1	DNA topoisomerase I	1423474_at	0.637	1.23e-05	0.0232	Nucleus	enzyme
YBX3	Y-box binding protein 3	1451012_a_at	-0.734	1.04e-05	0.0232	Nucleus	transcription regulator
ABRACL	ABRA C-terminal like	1426964_at	-1.211	2.24e-05	0.0262	Other	other
ACP1	acid phosphatase 1	1422716_a_at	-1.089	2.62e-05	0.0262	Cytoplasm	phosphatase
Celf1	CUGBP, Elav-like family member 1	1426408_at	0.98	2.82e-05	0.0262	Nucleus	other
CHCHD3	coiled-coil-helix-coiled-coil-helix domain containing 3	1451504_at	-1.049	1.65e-05	0.0262	Cytoplasm	transcription regulator
CNPY4	canopy FGF signaling regulator 4	1428325_at	1.096	2.26e-05	0.0262	Other	other
EP400	E1A binding protein p400	1426860_at	-0.474	1.51e-05	0.0262	Nucleus	other
FBXL16	F-box and leucine rich repeat protein 16	1440286_at	0.975	3.01e-05	0.0262	Cytoplasm	other
HSPA5	heat shock protein family A (Hsp70) member 5	1447824_x_at	-0.58	2.51e-05	0.0262	Cytoplasm	enzyme
IL17RD	interleukin 17 receptor D	1429893_at	2.322	2.95e-05	0.0262	Cytoplasm	other
MESD	mesoderm development LRP chaperone	1416181_at	-0.663	2.37e-05	0.0262	Extracellular Space	other
MLLT3	MLLT3 super elongation complex subunit	1429205_at	0.944	2.86e-05	0.0262	Nucleus	transcription regulator
MPHOSPH9	M-phase phosphoprotein 9	1419909_at	1.313	1.52e-05	0.0262	Cytoplasm	other
MYO5B	myosin VB	1441104_at	1.928	2.61e-05	0.0262	Cytoplasm	enzyme
NUPL2	nucleoporin like 2	1456773_at	-1.01	2.3e-05	0.0262	Nucleus	transporter
PITHD1	PITH domain containing 1	1428675_at	0.945	2.47e-05	0.0262	Nucleus	other
PRKAR2B	protein kinase cAMP-dependent type II regulatory subunit beta	1430640_a_at	1.817	2.89e-05	0.0262	Cytoplasm	kinase
RCAN3	RCAN family member 3	1434027_at	0.517	2.16e-05	0.0262	Other	other
SLC45A3	solute carrier family 45 member 3	1426664_x_at	1.844	3.02e-05	0.0262	Cytoplasm	transporter
SNX16	sorting nexin 16	1424276_at	0.628	2.66e-05	0.0262	Cytoplasm	transporter
TMCC1	transmembrane and coiled-coil domain family 1	1455659_at	1.299	2.67e-05	0.0262	Cytoplasm	other
TMEM19	transmembrane protein 19	1416261_at	0.855	2.75e-05	0.0262	Other	other
TMEM181	transmembrane protein 181	1435948_at	0.884	2.37e-05	0.0262	Other	other
USP15	ubiquitin specific peptidase 15	1436891_at	1.457	1.94e-05	0.0262	Cytoplasm	peptidase
PHIP	pleckstrin homology domain interacting protein	1429004_at	1.162	3.25e-05	0.0276	Nucleus	other
LRRC47	leucine rich repeat containing 47	1428451_at	0.366	3.43e-05	0.0281	Other	other
TEX11	testis expressed 11	1419729_at	1.708	3.42e-05	0.0281	Nucleus	other
CPA1	carboxypeptidase A1	1428062_at	3.501	3.56e-05	0.0286	Extracellular Space	peptidase
C5orf30	chromosome 5 open reading frame 30	1448721_at	0.95	4.05e-05	0.0299	Cytoplasm	other
CREG1	cellular repressor of E1A stimulated genes 1	1415947_at	-1.104	4.14e-05	0.0299	Nucleus	transcription regulator
DYRK2	dual specificity tyrosine phosphorylation regulated kinase 2	1428637_at	-1.971	3.93e-05	0.0299	Cytoplasm	kinase
Fnbp1l	formin binding protein 1-like	1434339_at	0.839	4.21e-05	0.0299	Cytoplasm	other
PALM	paralemmin	1423967_at	0.926	4.25e-05	0.0299	Plasma Membrane	other
TMCC3	transmembrane and coiled-coil domain family 3	1434253_s_at	1.652	3.87e-05	0.0299	Other	other
TOMM70	translocase of outer mitochondrial membrane 70	1426676_s_at	-0.608	4.24e-05	0.0299	Cytoplasm	transporter
FAM168A	family with sequence similarity 168 member A	1434373_at	0.719	4.39e-05	0.03	Other	other
ATP2C1	ATPase secretory pathway Ca2+ transporting 1	1434386_at	2.097	4.65e-05	0.0301	Cytoplasm	transporter
GKAP1	G kinase anchoring protein 1	1417594_at	0.933	4.94e-05	0.0301	Cytoplasm	other
KIF5C	kinesin family member 5C	1455266_at	0.765	4.93e-05	0.0301	Cytoplasm	enzyme
MRPS17	mitochondrial ribosomal protein S17	1453728_a_at	-0.859	4.93e-05	0.0301	Cytoplasm	other
PCNX4	pecanex 4	1453020_at	1.663	4.87e-05	0.0301	Other	other
PRRC2B	proline rich coiled-coil 2B	1433625_at	0.82	4.62e-05	0.0301	Other	other
PSMG1	proteasome assembly chaperone 1	1448307_at	-0.707	4.59e-05	0.0301	Plasma Membrane	other
SAP30	Sin3A associated protein 30	1417719_at	1.826	5e-05	0.0301	Nucleus	transcription regulator
HNRNPF	heterogeneous nuclear ribonucleoprotein F	1437099_x_at	-0.263	5.09e-05	0.0302	Nucleus	other
D2HGDH	D-2-hydroxyglutarate dehydrogenase	1437840_s_at	-1.326	5.28e-05	0.0306	Cytoplasm	enzyme
STBD1	starch binding domain 1	1434442_at	1.376	5.36e-05	0.0306	Cytoplasm	other
WDR61	WD repeat domain 61	1448102_a_at	-0.398	5.35e-05	0.0306	Nucleus	other
NINJ1	ninjurin 1	1441281_s_at	1.56	5.56e-05	0.0314	Plasma Membrane	other
ATP11A	ATPase phospholipid transporting 11A	1421167_at	2.656	6.37e-05	0.0319	Plasma Membrane	transporter
BMPR1A	bone morphogenetic protein receptor type 1A	1425492_at	1.275	6.43e-05	0.0319	Plasma Membrane	kinase
C10orf88	chromosome 10 open reading frame 88	1429508_at	1.019	6.46e-05	0.0319	Other	other
COG8	component of oligomeric golgi complex 8	1426821_at	-1.02	6.55e-05	0.0319	Cytoplasm	transporter
ERMP1	endoplasmic reticulum metallopeptidase 1	1433702_at	1.152	6.72e-05	0.0319	Cytoplasm	other
LYSMD3	LysM domain containing 3	1460335_at	1.268	7.15e-05	0.0319	Other	other
MAFG	MAF bZIP transcription factor G	1448916_at	0.454	7.05e-05	0.0319	Nucleus	transcription regulator
NSFL1C	NSFL1 cofactor	1429328_at	-0.602	5.99e-05	0.0319	Cytoplasm	other
PHLDA3	pleckstrin homology like domain family A member 3	1449002_at	-3.508	7.07e-05	0.0319	Plasma Membrane	other
PPHLN1	periphilin 1	1434822_at	0.55	6.87e-05	0.0319	Nucleus	other
PRPF3	pre-mRNA processing factor 3	1424314_at	0.214	6.14e-05	0.0319	Nucleus	other
PSMC3	proteasome 26S subunit, ATPase 3	1416282_at	-0.47	7.18e-05	0.0319	Nucleus	enzyme
PSMG4	proteasome assembly chaperone 4	1435431_at	-0.889	6.66e-05	0.0319	Other	transcription regulator
RIC1	RIC1 homolog, RAB6A GEF complex partner 1	1443966_at	0.931	7.02e-05	0.0319	Cytoplasm	other
SLC6A7	solute carrier family 6 member 7	1455469_at	1.056	7.23e-05	0.0319	Plasma Membrane	transporter
SMAD3	SMAD family member 3	1454960_at	1.296	6e-05	0.0319	Nucleus	transcription regulator
SQLE	squalene epoxidase	1415993_at	0.639	6.53e-05	0.0319	Cytoplasm	enzyme
TCEA1	transcription elongation factor A1	1419257_at	0.399	5.94e-05	0.0319	Nucleus	transcription regulator
TMEM69	transmembrane protein 69	1447967_at	-1.016	6.27e-05	0.0319	Other	other
YPEL5	yippee like 5	1451196_at	0.503	6.58e-05	0.0319	Nucleus	other
C17orf49	chromosome 17 open reading frame 49	1428679_s_at	-0.655	7.53e-05	0.0326	Nucleus	other
DCBLD2	discoidin, CUB and LCCL domain containing 2	1437635_at	1.259	7.72e-05	0.033	Plasma Membrane	other
UBE2W	ubiquitin conjugating enzyme E2 W	1452054_at	1.125	7.77e-05	0.033	Nucleus	enzyme
EIF3J	eukaryotic translation initiation factor 3 subunit J	1452052_s_at	0.32	7.9e-05	0.0333	Cytoplasm	translation regulator
DHODH	dihydroorotate dehydrogenase (quinone)	1417582_s_at	-0.834	8.11e-05	0.0337	Cytoplasm	enzyme
NEXN	nexilin F-actin binding protein	1435649_at	0.713	8.15e-05	0.0337	Plasma Membrane	other
SMPDL3A	sphingomyelin phosphodiesterase acid like 3A	1416635_at	-1.479	8.39e-05	0.0344	Extracellular Space	enzyme
FARSB	phenylalanyl-tRNA synthetase subunit beta	1423709_s_at	-0.278	9.06e-05	0.0357	Cytoplasm	enzyme
GPS2	G protein pathway suppressor 2	1417796_at	-1.589	9.17e-05	0.0357	Nucleus	transcription regulator
KNSTRN	kinetochore localized astrin (SPAG5) binding protein	1423463_a_at	1.219	9.08e-05	0.0357	Cytoplasm	other
STARD7	StAR related lipid transfer domain containing 7	1449628_s_at	0.934	8.94e-05	0.0357	Cytoplasm	other
Zfp960/Zfp97	zinc finger protein 97	1449972_s_at	-0.26	8.86e-05	0.0357	Nucleus	other
USP14	ubiquitin specific peptidase 14	1437714_x_at	-0.647	9.29e-05	0.0358	Cytoplasm	peptidase
UCK2	uridine-cytidine kinase 2	1426909_at	0.956	9.49e-05	0.0363	Cytoplasm	kinase
COMMD1	copper metabolism domain containing 1	1424121_at	-0.587	0.000101	0.0368	Nucleus	transporter
DGKE	diacylglycerol kinase epsilon	1438078_at	1.215	0.000104	0.0368	Cytoplasm	kinase
IDH3B	isocitrate dehydrogenase 3 (NAD(+)) beta	1418886_s_at	-0.481	9.89e-05	0.0368	Cytoplasm	enzyme
KDM7A	lysine demethylase 7A	1427359_at	0.514	0.000104	0.0368	Nucleus	enzyme
MARCH8	membrane associated ring-CH-type finger 8	1428385_at	1.101	9.99e-05	0.0368	Cytoplasm	enzyme
PSMC4	proteasome 26S subunit, ATPase 4	1416290_a_at	-0.627	0.000104	0.0368	Nucleus	peptidase
RPTOR	regulatory associated protein of MTOR complex 1	1434619_at	-1.097	0.000101	0.0368	Cytoplasm	other
TIAM2	T cell lymphoma invasion and metastasis 2	1423186_at	-0.98	0.000102	0.0368	Cytoplasm	enzyme
UNC13C	unc-13 homolog C	1437319_at	0.735	9.94e-05	0.0368	Cytoplasm	other
Gm5861	predicted gene 5861	1452794_x_at	1.643	0.000119	0.0387	Other	other
KMT2B	lysine methyltransferase 2B	1452916_at	0.188	0.000116	0.0387	Nucleus	transcription regulator
MEF2A	myocyte enhancer factor 2A	1427185_at	1.458	0.000121	0.0387	Nucleus	transcription regulator
MRPS15	mitochondrial ribosomal protein S15	1449294_at	-0.79	0.000121	0.0387	Cytoplasm	other
MSL2	MSL complex subunit 2	1429109_at	0.921	0.000121	0.0387	Nucleus	other
NLRP14	NLR family pyrin domain containing 14	1429409_at	0.964	0.000119	0.0387	Extracellular Space	other
PC	pyruvate carboxylase	1416383_a_at	-1.018	0.000122	0.0387	Cytoplasm	enzyme
PHF3	PHD finger protein 3	1428998_at	0.586	0.000121	0.0387	Nucleus	other
PITRM1	pitrilysin metallopeptidase 1	1426453_at	-1.492	0.000114	0.0387	Cytoplasm	peptidase
PRRG1	proline rich and Gla domain 1	1455724_at	3.56	0.000114	0.0387	Plasma Membrane	other
PSPC1	paraspeckle component 1	1423192_at	0.962	0.000118	0.0387	Nucleus	transcription regulator
SUFU	SUFU negative regulator of hedgehog signaling	1450024_at	0.95	0.000121	0.0387	Nucleus	transcription regulator
CRYZ	crystallin zeta	1438610_a_at	-3.049	0.000124	0.0389	Cytoplasm	enzyme
GLI2	GLI family zinc finger 2	1459211_at	2.573	0.000127	0.0389	Nucleus	transcription regulator
MDM1	Mdm1 nuclear protein	1451053_a_at	1.716	0.000127	0.0389	Cytoplasm	other
MICU2	mitochondrial calcium uptake 2	1454808_at	0.425	0.000124	0.0389	Cytoplasm	other
A430033K04Rik	RIKEN cDNA A430033K04 gene	1457028_at	1.407	0.000128	0.0391	Nucleus	other
Ggta1	glycoprotein galactosyltransferase alpha 1, 3	1418483_a_at	2.056	0.00013	0.0393	Cytoplasm	other
FANCE	FA complementation group E	1453689_at	-0.45	0.000133	0.0397	Nucleus	other
NOS1	nitric oxide synthase 1	1429887_at	0.902	0.000133	0.0397	Cytoplasm	enzyme
AFTPH	aftiphilin	1426861_at	0.967	0.000138	0.04	Cytoplasm	other
RALBP1	ralA binding protein 1	1448634_at	0.985	0.000138	0.04	Cytoplasm	enzyme
TMTC1	transmembrane and tetratricopeptide repeat containing 1	1435261_at	1.262	0.000139	0.04	Cytoplasm	enzyme
TSPAN5	tetraspanin 5	1417179_at	2.481	0.000139	0.04	Plasma Membrane	other
ADIPOR2	adiponectin receptor 2	1434329_s_at	0.793	0.000143	0.0403	Plasma Membrane	transmembrane receptor
DDI2	DNA damage inducible 1 homolog 2	1435536_at	1.049	0.000141	0.0403	Plasma Membrane	transporter
GIT2	GIT ArfGAP 2	1435925_at	1.36	0.000142	0.0403	Nucleus	other
ACY1	aminoacylase 1	1419173_at	-1.061	0.000148	0.0404	Cytoplasm	peptidase
AGBL5	ATP/GTP binding protein like 5	1439465_x_at	-1.363	0.00016	0.0404	Cytoplasm	peptidase
AHCYL2	adenosylhomocysteinase like 2	1419730_at	0.932	0.000158	0.0404	Other	enzyme
ANKRD42	ankyrin repeat domain 42	1429522_at	2.413	0.000164	0.0404	Nucleus	transcription regulator
AP5Z1	adaptor related protein complex 5 subunit zeta 1	1433840_a_at	-0.604	0.000176	0.0404	Nucleus	other
ARHGEF12	Rho guanine nucleotide exchange factor 12	1451159_at	1.301	0.00016	0.0404	Cytoplasm	other
BCL7C	BAF chromatin remodeling complex subunit BCL7C	1449523_at	1.197	0.000158	0.0404	Nucleus	other
Cbarp	calcium channel, voltage-dependent, beta subunit associated regulatory protein	1438370_x_at	-1.015	0.000179	0.0404	Other	other
CCDC88A	coiled-coil domain containing 88A	1436025_at	1.577	0.000178	0.0404	Cytoplasm	other
DNAJC2	DnaJ heat shock protein family (Hsp40) member C2	1417657_s_at	-0.564	0.000167	0.0404	Nucleus	transcription regulator
DPYSL3	dihydropyrimidinase like 3	1454613_at	1.215	0.000166	0.0404	Cytoplasm	enzyme
FANK1	fibronectin type III and ankyrin repeat domains 1	1447496_s_at	0.77	0.000173	0.0404	Nucleus	transcription regulator
FXR2	FMR1 autosomal homolog 2	1422522_at	0.526	0.000163	0.0404	Cytoplasm	other
GGA2	golgi associated, gamma adaptin ear containing, ARF binding protein 2	1428141_at	-0.799	0.000178	0.0404	Cytoplasm	transporter
GRM2	glutamate metabotropic receptor 2	1435607_at	2.585	0.000168	0.0404	Plasma Membrane	G-protein coupled receptor
Ktn1	kinectin 1	1455434_a_at	0.64	0.000152	0.0404	Cytoplasm	other
Ly6a (includes others)	lymphocyte antigen 6 complex, locus A	1417185_at	-3.454	0.000148	0.0404	Plasma Membrane	other
MCM3	minichromosome maintenance complex component 3	1426652_at	0.707	0.000152	0.0404	Nucleus	enzyme
MFSD6	major facilitator superfamily domain containing 6	1424463_at	1.603	0.000178	0.0404	Plasma Membrane	transmembrane receptor
NFATC3	nuclear factor of activated T cells 3	1419976_s_at	0.453	0.000168	0.0404	Nucleus	transcription regulator
OTUD3	OTU deubiquitinase 3	1436571_at	1.31	0.000159	0.0404	Cytoplasm	peptidase
PCOLCE2	procollagen C-endopeptidase enhancer 2	1451527_at	-1.394	0.000155	0.0404	Extracellular Space	other
PHTF1	putative homeodomain transcription factor 1	1449148_a_at	0.887	0.000152	0.0404	Nucleus	transcription regulator
PIGN	phosphatidylinositol glycan anchor biosynthesis class N	1435262_at	2.928	0.000147	0.0404	Cytoplasm	enzyme
PRKG1	protein kinase cGMP-dependent 1	1444232_at	1.399	0.000165	0.0404	Cytoplasm	kinase
PRMT7	protein arginine methyltransferase 7	1451248_at	-0.788	0.00015	0.0404	Cytoplasm	enzyme
PSMG3	proteasome assembly chaperone 3	1424087_at	-0.871	0.00015	0.0404	Other	other
RGS17	regulator of G protein signaling 17	1450693_at	1.432	0.000152	0.0404	Cytoplasm	other
Rnf138rt1	ring finger protein 138, retrogene 1	1449239_at	3.134	0.000165	0.0404	Other	other
RYK	receptor-like tyrosine kinase	1451789_a_at	1.126	0.000178	0.0404	Plasma Membrane	kinase
SCEL	sciellin	1422837_at	1.277	0.00017	0.0404	Cytoplasm	other
SDF2	stromal cell derived factor 2	1416857_at	-0.434	0.000167	0.0404	Extracellular Space	enzyme
STK35	serine/threonine kinase 35	1439802_at	0.675	0.000163	0.0404	Cytoplasm	kinase
UNC50	unc-50 inner nuclear membrane RNA binding protein	1435811_a_at	0.712	0.00017	0.0404	Cytoplasm	other
UQCC1	ubiquinol-cytochrome c reductase complex assembly factor 1	1416436_a_at	-0.717	0.000176	0.0404	Cytoplasm	other
UROS	uroporphyrinogen III synthase	1423482_at	-0.887	0.000176	0.0404	Cytoplasm	enzyme
ZC3HAV1	zinc finger CCCH-type containing, antiviral 1	1436183_at	1.761	0.000179	0.0404	Plasma Membrane	other
HAUS1	HAUS augmin like complex subunit 1	1424955_at	-0.564	0.000181	0.0407	Nucleus	other
LDHB	lactate dehydrogenase B	1416183_a_at	1.06	0.000182	0.0407	Cytoplasm	enzyme
RUNDC3B	RUN domain containing 3B	1434456_at	0.943	0.000185	0.0408	Other	other
SH3GLB1	SH3 domain containing GRB2 like, endophilin B1	1418011_a_at	0.756	0.000184	0.0408	Cytoplasm	enzyme
CSTF2T	cleavage stimulation factor subunit 2 tau variant	1415920_at	0.53	0.000187	0.0411	Nucleus	other
ANGEL2	angel homolog 2	1415731_at	0.526	0.00019	0.0412	Nucleus	other
BHLHB9	basic helix-loop-helix family member b9	1428512_at	0.624	0.000192	0.0412	Cytoplasm	other
CCN2	cellular communication network factor 2	1416953_at	-0.911	0.00019	0.0412	Extracellular Space	growth factor
MBIP	MAP3K12 binding inhibitory protein 1	1424405_at	0.871	0.000191	0.0412	Nucleus	other
WSB2	WD repeat and SOCS box containing 2	1421847_at	-0.699	0.000191	0.0412	Cytoplasm	other
ANAPC10	anaphase promoting complex subunit 10	1429375_at	-0.624	0.000194	0.0415	Nucleus	other
HADHB	hydroxyacyl-CoA dehydrogenase trifunctional multienzyme complex subunit beta	1437172_x_at	-0.538	0.000196	0.0415	Cytoplasm	enzyme
IRGQ	immunity related GTPase Q	1435540_at	0.589	0.000201	0.0415	Other	other
PRDX6	peroxiredoxin 6	1423223_a_at	-0.969	0.000201	0.0415	Cytoplasm	enzyme
PURB	purine rich element binding protein B	1419640_at	0.643	0.000199	0.0415	Nucleus	transcription regulator
RASAL2	RAS protein activator like 2	1436910_at	1.588	0.000198	0.0415	Extracellular Space	other
RPS12	ribosomal protein S12	1433432_x_at	-0.097	0.0002	0.0415	Cytoplasm	other
TBC1D8	TBC1 domain family member 8	1416996_at	1.397	0.000199	0.0415	Plasma Membrane	other
GOLGA4	golgin A4	1417674_s_at	1.289	0.000203	0.0418	Cytoplasm	other
ALLC	allantoicase	1456589_x_at	-1.541	0.000205	0.042	Other	enzyme
IGBP1	immunoglobulin binding protein 1	1420000_s_at	-1.221	0.000213	0.0431	Cytoplasm	phosphatase
RAPGEF5	Rap guanine nucleotide exchange factor 5	1455840_at	0.856	0.000213	0.0431	Nucleus	other
FBXO45	F-box protein 45	1452895_at	0.942	0.000216	0.0432	Plasma Membrane	other
GDAP1	ganglioside induced differentiation associated protein 1	1450940_at	0.5	0.000218	0.0432	Cytoplasm	other
NBEAL2	neurobeachin like 2	1455694_at	-1.143	0.000218	0.0432	Cytoplasm	other
UBXN7	UBX domain protein 7	1435912_at	0.963	0.000214	0.0432	Nucleus	other
RDX	radixin	1448236_at	0.739	0.000221	0.0433	Cytoplasm	other
RHOBTB1	Rho related BTB domain containing 1	1429206_at	0.943	0.00022	0.0433	Other	enzyme
ASPG	asparaginase	1435036_at	-0.953	0.000224	0.0436	Cytoplasm	enzyme
DYNLL2	dynein light chain LC8-type 2	1418371_at	-0.54	0.000223	0.0436	Cytoplasm	other
SZT2	SZT2 subunit KICSTOR complex	1435279_at	-0.876	0.000226	0.0438	Cytoplasm	other
MTDH	metadherin	1434884_at	1.007	0.000229	0.044	Cytoplasm	transcription regulator
TMEM41A	transmembrane protein 41A	1424191_a_at	-0.78	0.000228	0.044	Other	other
CENPA	centromere protein A	1450842_a_at	0.402	0.000231	0.0442	Nucleus	other
APP	amyloid beta precursor protein	1427442_a_at	-1.312	0.000236	0.0444	Plasma Membrane	other
LCOR	ligand dependent nuclear receptor corepressor	1429633_at	1.403	0.000237	0.0444	Nucleus	transcription regulator
MCM4	minichromosome maintenance complex component 4	1436708_x_at	0.714	0.000237	0.0444	Nucleus	enzyme
N4BP1	NEDD4 binding protein 1	1455606_at	1.252	0.000234	0.0444	Cytoplasm	other
PRDX2	peroxiredoxin 2	1418506_a_at	0.741	0.000235	0.0444	Cytoplasm	enzyme
SLC25A39	solute carrier family 25 member 39	1456176_x_at	-0.594	0.000239	0.0445	Cytoplasm	other
CDC27	cell division cycle 27	1454739_at	0.949	0.000242	0.0447	Nucleus	other
SURF4	surfeit 4	1448255_a_at	0.891	0.000242	0.0447	Cytoplasm	other
BPGM	bisphosphoglycerate mutase	1415865_s_at	1.325	0.000243	0.0448	Extracellular Space	phosphatase
UBE2H	ubiquitin conjugating enzyme E2 H	1418631_at	0.399	0.000245	0.0448	Cytoplasm	enzyme
C6orf15	chromosome 6 open reading frame 15	1429496_x_at	2.496	0.000247	0.0451	Extracellular Space	other
2210011C24Rik	RIKEN cDNA 2210011C24 gene	1429953_at	1.116	0.000268	0.0453	Other	other
ABL2	ABL proto-oncogene 2, non-receptor tyrosine kinase	1455495_at	0.663	0.000266	0.0453	Cytoplasm	kinase
ACVR1B	activin A receptor type 1B	1433725_at	0.894	0.00026	0.0453	Plasma Membrane	kinase
C2	complement C2	1441912_x_at	-0.971	0.000266	0.0453	Extracellular Space	peptidase
C2orf80	chromosome 2 open reading frame 80	1440468_at	-0.78	0.000266	0.0453	Other	other
Ccdc50	coiled-coil domain containing 50	1420522_at	0.427	0.000261	0.0453	Cytoplasm	other
CCDC181	coiled-coil domain containing 181	1435052_at	0.84	0.000258	0.0453	Nucleus	other
DCP1A	decapping mRNA 1A	1433606_at	1.162	0.000263	0.0453	Nucleus	other
HNRNPUL2	heterogeneous nuclear ribonucleoprotein U like 2	1415765_at	0.353	0.000263	0.0453	Nucleus	other
ICMT	isoprenylcysteine carboxyl methyltransferase	1426500_at	0.895	0.000252	0.0453	Cytoplasm	enzyme
MARS	methionyl-tRNA synthetase	1455951_at	-0.599	0.000257	0.0453	Cytoplasm	enzyme
MRPL55	mitochondrial ribosomal protein L55	1429453_a_at	-0.8	0.000262	0.0453	Cytoplasm	other
MTHFD1	methylenetetrahydrofolate dehydrogenase, cyclohydrolase and formyltetrahydrofolate synthetase 1	1436704_x_at	-0.761	0.000249	0.0453	Cytoplasm	enzyme
ORMDL3	ORMDL sphingolipid biosynthesis regulator 3	1419450_at	0.475	0.00025	0.0453	Cytoplasm	other
PFKFB2	6-phosphofructo-2-kinase/fructose-2,6-biphosphatase 2	1422092_at	-0.987	0.000251	0.0453	Cytoplasm	kinase
RNF146	ring finger protein 146	1425001_at	0.725	0.000262	0.0453	Cytoplasm	enzyme
SDF4	stromal cell derived factor 4	1455584_at	1.933	0.000256	0.0453	Cytoplasm	other
SS18	SS18 subunit of BAF chromatin remodeling complex	1419360_a_at	0.361	0.000263	0.0453	Nucleus	transcription regulator
STUB1	STIP1 homology and U-box containing protein 1	1416580_a_at	-0.699	0.000264	0.0453	Cytoplasm	enzyme
XPR1	xenotropic and polytropic retrovirus receptor 1	1426992_at	0.595	0.000267	0.0453	Plasma Membrane	G-protein coupled receptor
CLU	clusterin	1454849_x_at	1.231	0.000276	0.0457	Cytoplasm	other
PSME3	proteasome activator subunit 3	1418079_at	-0.366	0.000277	0.0457	Cytoplasm	peptidase
RPAIN	RPA interacting protein	1441814_s_at	-0.789	0.000275	0.0457	Nucleus	other
SPR	sepiapterin reductase	1432372_a_at	-0.98	0.000271	0.0457	Cytoplasm	enzyme
TAF5	TATA-box binding protein associated factor 5	1435474_at	0.763	0.000273	0.0457	Nucleus	transcription regulator
Oosp1	oocyte secreted protein 1	1418531_at	2.077	0.000278	0.0458	Extracellular Space	other
CCDC186	coiled-coil domain containing 186	1431131_s_at	0.646	0.000281	0.046	Other	other
NAP1L1	nucleosome assembly protein 1 like 1	1420477_at	0.944	0.000281	0.046	Nucleus	other
ARPC5L	actin related protein 2/3 complex subunit 5 like	1436421_s_at	0.682	0.000288	0.0465	Cytoplasm	other
BHMT	betaine--homocysteine S-methyltransferase	1450624_at	-0.792	0.000293	0.0465	Cytoplasm	enzyme
CDCA8	cell division cycle associated 8	1428481_s_at	0.362	0.000295	0.0465	Nucleus	other
CLBA1	clathrin binding box of aftiphilin containing 1	1424940_s_at	0.654	0.000285	0.0465	Other	other
GNPTG	N-acetylglucosamine-1-phosphate transferase subunit gamma	1436526_at	-1.448	0.000287	0.0465	Cytoplasm	enzyme
NFAM1	NFAT activating protein with ITAM motif 1	1428790_at	0.599	0.000293	0.0465	Plasma Membrane	transmembrane receptor
Oosp3	oocyte secreted protein 3	1436437_at	1.007	0.000294	0.0465	Other	other
PCGF5	polycomb group ring finger 5	1429564_at	0.559	0.000292	0.0465	Cytoplasm	other
USP47	ubiquitin specific peptidase 47	1426976_at	0.558	0.000291	0.0465	Cytoplasm	peptidase
USP6NL	USP6 N-terminal like	1440883_at	1.294	0.000295	0.0465	Plasma Membrane	other
MAIP1	matrix AAA peptidase interacting protein 1	1424075_at	-0.731	0.000297	0.0467	Cytoplasm	other
AKIP1	A-kinase interacting protein 1	1450959_at	0.672	0.000301	0.0468	Nucleus	other
AP3S1	adaptor related protein complex 3 subunit sigma 1	1422593_at	0.829	0.000301	0.0468	Cytoplasm	transporter
LAPTM4A	lysosomal protein transmembrane 4 alpha	1423368_at	-0.296	0.000302	0.0468	Cytoplasm	other
GFM1	G elongation factor mitochondrial 1	1416570_s_at	-0.376	0.000304	0.0469	Cytoplasm	translation regulator
ACADL	acyl-CoA dehydrogenase long chain	1448987_at	-1.285	0.000312	0.0471	Cytoplasm	enzyme
ADCY9	adenylate cyclase 9	1419811_at	1.79	0.000307	0.0471	Plasma Membrane	enzyme
PHTF2	putative homeodomain transcription factor 2	1437067_at	1.121	0.000312	0.0471	Cytoplasm	other
RALGPS2	Ral GEF with PH domain and SH3 binding motif 2	1417230_at	0.764	0.00031	0.0471	Other	other
SKP2	S-phase kinase associated protein 2	1437033_a_at	0.448	0.00031	0.0471	Nucleus	other
UBAC2	UBA domain containing 2	1423928_at	1.229	0.000311	0.0471	Cytoplasm	enzyme
Zfp952	zinc finger protein 952	1457677_at	0.491	0.000308	0.0471	Other	other
ERN1	endoplasmic reticulum to nucleus signaling 1	1437119_at	1.126	0.000319	0.0475	Cytoplasm	kinase
LARS2	leucyl-tRNA synthetase 2, mitochondrial	1443672_at	-0.811	0.000318	0.0475	Cytoplasm	enzyme
MALSU1	mitochondrial assembly of ribosomal large subunit 1	1428495_at	-0.615	0.000317	0.0475	Extracellular Space	other
UCHL1	ubiquitin C-terminal hydrolase L1	1448260_at	1.325	0.000319	0.0475	Cytoplasm	peptidase
SAR1B	secretion associated Ras related GTPase 1B	1428163_at	-0.6	0.000321	0.0477	Cytoplasm	enzyme
SLC6A15	solute carrier family 6 member 15	1426712_at	1.878	0.000322	0.0477	Plasma Membrane	transporter
MCM2	minichromosome maintenance complex component 2	1434079_s_at	0.506	0.000325	0.0478	Nucleus	enzyme
VIPAS39	VPS33B interacting protein, apical-basolateral polarity regulator, spe-39 homolog	1438983_x_at	-0.958	0.000325	0.0478	Plasma Membrane	other
ATXN1L	ataxin 1 like	1435921_at	1.309	0.000331	0.0479	Nucleus	other
CZIB	CXXC motif containing zinc binding protein	1426467_s_at	-0.7	0.000328	0.0479	Cytoplasm	other
INF2	inverted formin, FH2 and WH2 domain containing	1436216_s_at	-1.302	0.000329	0.0479	Cytoplasm	other
RFC4	replication factor C subunit 4	1438161_s_at	-1.365	0.00033	0.0479	Nucleus	other
SCAF11	SR-related CTD associated factor 11	1452884_at	0.464	0.00033	0.0479	Nucleus	other
TDRD3	tudor domain containing 3	1451545_at	1.107	0.000334	0.048	Nucleus	transcription regulator
Tmsb4x (includes others)	thymosin, beta 4, X chromosome	1436902_x_at	-1.111	0.000334	0.048	Cytoplasm	other
OSBPL11	oxysterol binding protein like 11	1455534_s_at	0.359	0.000339	0.0482	Cytoplasm	other
RIPOR3	RIPOR family member 3	1457368_at	0.517	0.000337	0.0482	Other	other
SLC39A11	solute carrier family 39 member 11	1424905_a_at	1.173	0.00034	0.0482	Other	transporter
ATG4B	autophagy related 4B cysteine peptidase	1424103_at	0.916	0.000344	0.0484	Cytoplasm	peptidase
GTF2I	general transcription factor IIi	1460279_a_at	-0.775	0.000347	0.0484	Nucleus	transcription regulator
LZTS1	leucine zipper tumor suppressor 1	1433988_s_at	1.473	0.000344	0.0484	Nucleus	transcription regulator
SEMA3E	semaphorin 3E	1419717_at	1.515	0.000342	0.0484	Extracellular Space	other
ZC3H14	zinc finger CCCH-type containing 14	1426999_at	0.346	0.000346	0.0484	Nucleus	other
AIMP1	aminoacyl tRNA synthetase complex interacting multifunctional protein 1	1416486_at	-0.473	0.00035	0.0485	Extracellular Space	cytokine
UBE2E3	ubiquitin conjugating enzyme E2 E3	1448670_at	0.232	0.000349	0.0485	Nucleus	enzyme
NANOS1	nanos C2HC-type zinc finger 1	1436648_at	-0.629	0.000353	0.0489	Cytoplasm	translation regulator
ACAD11	acyl-CoA dehydrogenase family member 11	1433545_s_at	-1.734	0.000358	0.0491	Cytoplasm	enzyme
SPAST	spastin	1454794_at	1.048	0.000358	0.0491	Nucleus	enzyme
TFIP11	tuftelin interacting protein 11	1448976_at	0.369	0.000358	0.0491	Extracellular Space	other
TMEM74	transmembrane protein 74	1456684_at	2.168	0.000361	0.0494	Other	other
ADCK5	aarF domain containing kinase 5	1436753_at	-0.565	0.000367	0.0496	Cytoplasm	kinase
FARP2	FERM, ARH/RhoGEF and pleckstrin domain protein 2	1424583_at	-1.443	0.000366	0.0496	Cytoplasm	other
ITCH	itchy E3 ubiquitin protein ligase	1415769_at	0.484	0.000369	0.0497	Nucleus	enzyme
