# Supplementary material for: Probing lasting cryoinjuries to oocyte-embryo transcriptome
Source: PLoS One. 2020 Apr 6;15(4):e0231108. doi: 10.1371/journal.pone.0231108 (PMC7135251; doi:10.1371/journal.pone.0231108)
Supplement: S2 Table — (XLSX) [file pone.0231108.s002.xlsx]

## Sheet: S2
Supplemental Table S2 - IPA Canoncial Pathway analysis
Canonical Pathways	-log(p-value)	z-score	State	Molecules	Total DEGs
Corticotropin Releasing Hormone Signaling	1.37	2.236	Activated	↑ADCY9, ↑GLI2, ↑MEF2A, ↑NOS1, ↑PRKAR2B	5
TGF-β Signaling	1.42	2	Activated	↑ACVR1B, ↑BMPR1A, ↑RAP2A, ↑SMAD3	4
Apelin Adipocyte Signaling Pathway	1.66	-1		↑ADCY9, ↑GPX3, ↑PRKAR2B, ↓PRDX6	4
PPARα/RXRα Activation	2.43	0		↑ACOX1, ↑ACVR1B, ↑ADCY9, ↑ADIPOR2, ↑PRKAR2B, ↑RAP2A, ↑SMAD3, ↓ACADL	8
NRF2-mediated Oxidative Stress Response	1.39	0		↑MAFG, ↑RAP2A, ↑UBE2E3, ↓GSTO1, ↓TXN, ↓USP14	6
Protein Ubiquitination Pathway	5.44			↑SKP2, ↑UBE2E3, ↑UBE2H, ↑UBE2W, ↑UCHL1, ↑USP15, ↑USP47, ↓ANAPC10, ↓DNAJC2, ↓HSPA5, ↓PSMA7, ↓PSMC3, ↓PSMC4, ↓STUB1, ↓USP14	15
Sonic Hedgehog Signaling	2.15			↑GLI2, ↑PRKAR2B, ↑SUFU	3
Netrin Signaling	1.98			↑NFATC3, ↑PRKAR2B, ↑PRKG1, ↑UNC5C	4
tRNA Charging	1.84			↓FARSB, ↓LARS2, ↓MARS	3
Vitamin-C Transport	1.74			↓GSTO1, ↓TXN	2
BAG2 Signaling Pathway	1.73			↓HSPA5, ↓PSME3, ↓STUB1	3
Endoplasmic Reticulum Stress Pathway	1.51			↑ERN1, ↓HSPA5	2
Cell Cycle Control of Chromosomal Replication	1.43			↑MCM2, ↑MCM3, ↑MCM4	3
Glutathione Redox Reactions I	1.41			↑GPX3, ↓PRDX6	2
Semaphorin Signaling in Neurons	1.35			↑ARHGEF12, ↑DPYSL3, ↑RHOBTB1	3
Antiproliferative Role of TOB in T Cell Signaling	1.34			↑SKP2, ↑SMAD3	2
