# Supplementary material for: Probing lasting cryoinjuries to oocyte-embryo transcriptome
Source: PLoS One. 2020 Apr 6;15(4):e0231108. doi: 10.1371/journal.pone.0231108 (PMC7135251; doi:10.1371/journal.pone.0231108)
Supplement: S3 Table — (XLSX) [file pone.0231108.s003.xlsx]

## Sheet: S3
Supplemetnal Table S3 - KEGG Pathway analysis
Pathway	Pathway Size	Overlap	p-value	Affy Probe ID
Proteasome	46	4	0.000260159	↓PSMC4, ↓PSMA7,↓ PSMC3, ↓PSME3
Aminoacyl-tRNA biosynthesis	44	3	0.00332386	↓LARS2, ↓MARS, ↓FARSB
2-Oxocarboxylic acid metabolism	19	2	0.00736576	↓ACY1, ↓IDH3B
Biosynthesis of amino acids	76	3	0.0151396	↓ACY1, ↓PC, ↓IDH3B
Citrate cycle (TCA cycle)	31	2	0.0190091	↓PC, ↓IDH3B
Autophagy	32	2	0.0201884	↓IGBP1, ↓RPTOR
Fatty acid degradation	46	2	0.0396492	↓ACADL, ↓HADHB
Fatty acid metabolism	51	2	0.0478018	↓ACADL, ↓HADHB
