# Supplementary material for: Probing lasting cryoinjuries to oocyte-embryo transcriptome
Source: PLoS One. 2020 Apr 6;15(4):e0231108. doi: 10.1371/journal.pone.0231108 (PMC7135251; doi:10.1371/journal.pone.0231108)
Supplement: S4 Table — (XLSX) [file pone.0231108.s004.xlsx]

## Sheet: S4
Supplemental Table S6 - Reactome Pathway analysis
Pathway	Pathway Size	Overlap	p-value	Affy Probe ID
Cellular responses to stress	354	12	2.287e-06	↓TXN, ↓RPTOR, ↓NUPL2, ↓PRDX6, ↓PSMC4, ↓ANAPC10, ↓DNAJC2, ↓DYNLL2, ↓PSMA7, ↓EP400, ↓PSMC3, ↓PSME3
Cellular responses to external stimuli	414	12	1.14783e-05	↓TXN, ↓RPTOR, ↓NUPL2, ↓PRDX6, ↓PSMC4, ↓ANAPC10, ↓DNAJC2, ↓DYNLL2, ↓PSMA7, ↓EP400, ↓PSMC3, ↓PSME3
Regulation of RUNX2 expression and activity	49	5	1.56082e-05	↓STUB1, ↓PSMC4, ↓PSMA7, ↓PSMC3, ↓PSME3
Transcriptional regulation by RUNX2	58	5	3.58618e-05	↓STUB1, ↓PSMC4, ↓PSMA7, ↓PSMC3, ↓PSME3
Autodegradation of Cdh1 by Cdh1:APC/C	59	5	3.89878e-05	↓PSMC4, ↓ANAPC10, ↓PSMA7, ↓PSMC3, ↓PSME3
APC/C:Cdc20 mediated degradation of Securin	63	5	5.36589e-05	↓PSMC4, ↓ANAPC10, ↓PSMA7, ↓PSMC3, ↓PSME3
Regulation of PTEN stability and activity	65	5	6.24323e-05	↓STUB1, ↓PSMC4, ↓PSMA7, ↓PSMC3, ↓PSME3
PTEN Regulation	108	6	6.97586e-05	↓RPTOR, ↓STUB1, ↓PSMC4, ↓PSMA7, ↓PSMC3, ↓PSME3
APC/C:Cdh1 mediated degradation of Cdc20 and other APC/C:Cdh1 targeted proteins in late mitosis/early G1	68	5	7.76232e-05	↓PSMC4, ↓ANAPC10, ↓PSMA7, ↓PSMC3, ↓PSME3
Cdc20:Phospho-APC/C mediated degradation of Cyclin A	68	5	7.76232e-05	↓PSMC4, ↓ANAPC10, ↓PSMA7, ↓PSMC3, ↓PSME3
CDK-mediated phosphorylation and removal of Cdc6	68	5	7.76232e-05	↓PSMC4, ↓ANAPC10, ↓PSMA7, ↓PSMC3, ↓PSME3
APC:Cdc20 mediated degradation of cell cycle proteins prior to satisfation of the cell cycle checkpoint	69	5	8.32722e-05	↓PSMC4, ↓ANAPC10, ↓PSMA7, ↓PSMC3, ↓PSME3
Synthesis of DNA	114	6	9.43351e-05	↓RFC4, ↓PSMC4, ↓ANAPC10, ↓PSMA7, ↓PSMC3, ↓PSME3
APC/C:Cdc20 mediated degradation of mitotic proteins	71	5	9.55163e-05	↓PSMC4, ↓ANAPC10, ↓PSMA7, ↓PSMC3, ↓PSME3
Activation of APC/C and APC/C:Cdc20 mediated degradation of mitotic proteins	72	5	0.000102135	↓PSMC4, ↓ANAPC10, ↓PSMA7, ↓PSMC3, ↓PSME3
DNA Replication	122	6	0.000137345	↓RFC4, ↓PSMC4, ↓ANAPC10, ↓PSMA7, ↓PSMC3, ↓PSME3
Regulation of APC/C activators between G1/S and early anaphase	78	5	0.000149575	↓PSMC4, ↓ANAPC10, ↓PSMA7, ↓PSMC3, ↓PSME3
APC/C-mediated degradation of cell cycle proteins	84	5	0.000212303	↓PSMC4, ↓ANAPC10, ↓PSMA7, ↓PSMC3, ↓PSME3
Regulation of mitotic cell cycle	84	5	0.000212303	↓PSMC4, ↓ANAPC10, ↓PSMA7, ↓PSMC3, ↓PSME3
Switching of origins to a post-replicative state	86	5	0.000237127	↓PSMC4, ↓ANAPC10, ↓PSMA7, ↓PSMC3, ↓PSME3
Cross-presentation of soluble exogenous antigens (endosomes)	48	4	0.00026262	↓PSMC4, ↓PSMA7, ↓PSMC3, ↓PSME3
Ubiquitin-dependent degradation of Cyclin D1	48	4	0.00026262	↓PSMC4, ↓PSMA7, ↓PSMC3, ↓PSME3
Ubiquitin-dependent degradation of Cyclin D	48	4	0.00026262	↓PSMC4, ↓PSMA7, ↓PSMC3, ↓PSME3
Autodegradation of the E3 ubiquitin ligase COP1	49	4	0.000284576	↓PSMC4, ↓PSMA7, ↓PSMC3, ↓PSME3
Ubiquitin Mediated Degradation of Phosphorylated Cdc25A	49	4	0.000284576	↓PSMC4, ↓PSMA7, ↓PSMC3, ↓PSME3
p53-Independent DNA Damage Response	49	4	0.000284576	↓PSMC4, ↓PSMA7, ↓PSMC3, ↓PSME3
p53-Independent G1/S DNA damage checkpoint	49	4	0.000284576	↓PSMC4, ↓PSMA7, ↓PSMC3, ↓PSME3
Interleukin-1 signaling	90	5	0.000293354	↓APP, ↓PSMC4, ↓PSMA7, ↓PSMC3, ↓PSME3
Regulation of ornithine decarboxylase (ODC)	50	4	0.000307822	↓PSMC4, ↓PSMA7, ↓PSMC3, ↓PSME3
Regulation of RUNX3 expression and activity	50	4	0.000307822	↓PSMC4, ↓PSMA7, ↓PSMC3, ↓PSME3
S Phase	142	6	0.000314404	↓RFC4, ↓PSMC4, ↓ANAPC10, ↓PSMA7, ↓PSMC3, ↓PSME3
SCF-beta-TrCP mediated degradation of Emi1	52	4	0.000358353	↓PSMC4, ↓PSMA7, ↓PSMC3, ↓PSME3
AUF1 (hnRNP D0) binds and destabilizes mRNA	52	4	0.000358353	↓PSMC4, ↓PSMA7, ↓PSMC3, ↓PSME3
Degradation of AXIN	52	4	0.000358353	↓PSMC4, ↓PSMA7, ↓PSMC3, ↓PSME3
FBXL7 down-regulates AURKA during mitotic entry and in early mitosis	52	4	0.000358353	↓PSMC4, ↓PSMA7, ↓PSMC3, ↓PSME3
Stabilization of p53	53	4	0.000385726	↓PSMC4, ↓PSMA7, ↓PSMC3, ↓PSME3
Degradation of DVL	54	4	0.000414564	↓PSMC4, ↓PSMA7, ↓PSMC3, ↓PSME3
Degradation of GLI1 by the proteasome	54	4	0.000414564	↓PSMC4, ↓PSMA7, ↓PSMC3, ↓PSME3
Beta oxidation of lauroyl-CoA to decanoyl-CoA-CoA	5	2	0.000419401	↓ACADL, ↓HADHB
Dectin-1 mediated noncanonical NF-kB signaling	56	4	0.000476813	↓PSMC4, ↓PSMA7, ↓PSMC3, ↓PSME3
GLI3 is processed to GLI3R by the proteasome	56	4	0.000476813	↓PSMC4, ↓PSMA7, ↓PSMC3, ↓PSME3
NIK-->noncanonical NF-kB signaling	56	4	0.000476813	↓PSMC4, ↓PSMA7, ↓PSMC3, ↓PSME3
CDT1 association with the CDC6:ORC:origin complex	56	4	0.000476813	↓PSMC4, ↓PSMA7, ↓PSMC3, ↓PSME3
SCF(Skp2)-mediated degradation of p27/p21	57	4	0.000510313	↓PSMC4, ↓PSMA7, ↓PSMC3, ↓PSME3
Asymmetric localization of PCP proteins	59	4	0.000582292	↓PSMC4, ↓PSMA7, ↓PSMC3, ↓PSME3
Hedgehog ligand biogenesis	60	4	0.000620861	↓PSMC4, ↓PSMA7, ↓PSMC3, ↓PSME3
Interleukin-1 family signaling	107	5	0.000652131	↓APP, ↓PSMC4, ↓PSMA7, ↓PSMC3, ↓PSME3
p53-Dependent G1 DNA Damage Response	61	4	0.000661212	↓PSMC4, ↓PSMA7, ↓PSMC3, ↓PSME3
p53-Dependent G1/S DNA damage checkpoint	61	4	0.000661212	↓PSMC4, ↓PSMA7, ↓PSMC3, ↓PSME3
Neddylation	231	7	0.000732129	↓COMMD5, ↓WSB2, ↓PSMC4, ↓COMMD1, ↓PSMA7, ↓PSMC3, ↓PSME3
Oxygen-dependent proline hydroxylation of Hypoxia-inducible Factor Alpha	63	4	0.000747438	↓PSMC4, ↓PSMA7, ↓PSMC3, ↓PSME3
Activation of NF-kappaB in B cells	63	4	0.000747438	↓PSMC4, ↓PSMA7, ↓PSMC3, ↓PSME3
G1/S DNA Damage Checkpoints	63	4	0.000747438	↓PSMC4, ↓PSMA7, ↓PSMC3, ↓PSME3
Regulation of RAS by GAPs	65	4	0.000841339	↓PSMC4, ↓PSMA7, ↓PSMC3, ↓PSME3
Assembly of the pre-replicative complex	65	4	0.000841339	↓PSMC4, ↓PSMA7, ↓PSMC3, ↓PSME3
RUNX1 regulates transcription of genes involved in differentiation of HSCs	65	4	0.000841339	↓PSMC4, ↓PSMA7, ↓PSMC3, ↓PSME3
Cyclin E associated events during G1/S transition	67	4	0.000943283	↓PSMC4, ↓PSMA7, ↓PSMC3, ↓PSME3
Regulation of Hypoxia-inducible Factor (HIF) by oxygen	68	4	0.000997386	↓PSMC4, ↓PSMA7, ↓PSMC3, ↓PSME3
Cellular response to hypoxia	68	4	0.000997386	↓PSMC4, ↓PSMA7, ↓PSMC3, ↓PSME3
Orc1 removal from chromatin	68	4	0.000997386	↓PSMC4, ↓PSMA7, ↓PSMC3, ↓PSME3
Metabolism	1761	22	0.00102326	↓ACAD11, ↓GSTO1, ↓D2HGDH, ↓ACADL, ↓TXN, ↓ACY1, ↓PC, ↓NUPL2, ↓PFKFB2, ↓SPR, ↓ASPG, ↓UROS, ↓DHODH, ↓BHMT, ↓MTHFD1, ↓PSMC4, ↓CRLS1, ↓HADHB, ↓PSMA7, ↓IDH3B, ↓PSMC3, ↓PSME3
The role of GTSE1 in G2/M progression after G2 checkpoint	69	4	0.00105364	↓PSMC4, ↓PSMA7, ↓PSMC3, ↓PSME3
Cyclin A:Cdk2-associated events at S phase entry	69	4	0.00105364	↓PSMC4, ↓PSMA7, ↓PSMC3, ↓PSME3
Separation of Sister Chromatids	179	6	0.00107129	↓PSMC4, ↓ANAPC10, ↓DYNLL2, ↓PSMA7, ↓PSMC3, ↓PSME3
Mitotic Anaphase	182	6	0.00116759	↓PSMC4, ↓ANAPC10, ↓DYNLL2, ↓PSMA7, ↓PSMC3, ↓PSME3
Mitotic Metaphase and Anaphase	183	6	0.00120113	↓PSMC4, ↓ANAPC10, ↓DYNLL2, ↓PSMA7, ↓PSMC3, ↓PSME3
MAPK6/MAPK4 signaling	72	4	0.00123576	↓PSMC4, ↓PSMA7, ↓PSMC3, ↓PSME3
FCERI mediated NF-kB activation	73	4	0.00130107	↓PSMC4, ↓PSMA7, ↓PSMC3, ↓PSME3
Transcriptional regulation by RUNX3	75	4	0.00143889	↓PSMC4, ↓PSMA7, ↓PSMC3, ↓PSME3
mitochondrial fatty acid beta-oxidation of saturated fatty acids	9	2	0.00148454	↓ACADL, ↓HADHB
Metabolism of proteins	1568	20	0.00151858	↓APP, ↓TXN, ↓COG8, ↓NUPL2, ↓MRPS17, ↓COMMD5, ↓MRPL55, ↓MRPS15, ↓WSB2, ↓PSMC4, ↓TOMM70, ↓SAR1B, ↓COMMD1, ↓DYNLL2, ↓PSMA7, ↓PSMC3, ↓WDR61, ↓GFM1, ↓PSME3, ↓CCT2
Downstream signaling events of B Cell Receptor (BCR)	77	4	0.00158659	↓PSMC4, ↓PSMA7, ↓PSMC3, ↓PSME3
Degradation of beta-catenin by the destruction complex	77	4	0.00158659	↓PSMC4, ↓PSMA7, ↓PSMC3, ↓PSME3
Antigen processing-Cross presentation	78	4	0.00166427	↓PSMC4, ↓PSMA7, ↓PSMC3, ↓PSME3
Cell Cycle Checkpoints	267	7	0.00170379	↓RFC4, ↓PSMC4, ↓ANAPC10, ↓DYNLL2, ↓PSMA7, ↓PSMC3, ↓PSME3
Regulation of mRNA stability by proteins that bind AU-rich elements	79	4	0.00174456	↓PSMC4, ↓PSMA7, ↓PSMC3, ↓PSME3
DNA Replication Pre-Initiation	81	4	0.00191314	↓PSMC4, ↓PSMA7, ↓PSMC3, ↓PSME3
Metabolism of polyamines	82	4	0.00200153	↓PSMC4, ↓PSMA7, ↓PSMC3, ↓PSME3
M Phase	355	8	0.00205795	↓NUPL2, ↓PSMC4, ↓ANAPC10, ↓HAUS1, ↓DYNLL2, ↓PSMA7, ↓PSMC3, ↓PSME3
Mitochondrial Fatty Acid Beta-Oxidation	39	3	0.00208015	↓ACAD11, ↓ACADL, ↓HADHB
UCH proteinases	83	4	0.00209272	↓PSMC4, ↓PSMA7, ↓PSMC3, ↓PSME3
Mitochondrial translation elongation	84	4	0.00218674	↓MRPS17, ↓MRPL55, ↓MRPS15, ↓GFM1
Downstream TCR signaling	84	4	0.00218674	↓PSMC4, ↓PSMA7, ↓PSMC3, ↓PSME3
PCP/CE pathway	84	4	0.00218674	↓PSMC4, ↓PSMA7, ↓PSMC3, ↓PSME3
Mitochondrial translation	87	4	0.00248627	↓MRPS17, ↓MRPL55, ↓MRPS15, ↓GFM1
G2/M Checkpoints	147	5	0.00268649	↓RFC4, ↓PSMC4, ↓PSMA7, ↓PSMC3, ↓PSME3
