# Supplementary material for: Probing lasting cryoinjuries to oocyte-embryo transcriptome
Source: PLoS One. 2020 Apr 6;15(4):e0231108. doi: 10.1371/journal.pone.0231108 (PMC7135251; doi:10.1371/journal.pone.0231108)
Supplement: S5 Table — (XLSX) [file pone.0231108.s005.xlsx]

## Sheet: S5
Supplemental Table S5 - IPA Upstream Regulator Analysis
Upstream Regulator	Regulator Type	-log(p-value)	Z	abs(z)	State	Target Molecules	Total DEG Targets
RB1	Transcription Regulator	1.434	-2.213	2.213	Inhibited	↑MCM2, ↑MCM3, ↑MCM4, ↑SKP2, ↓CCN2, ↓CHCHD3, ↓GPS2, ↓HAUS1, ↓IDH3B, ↓MRPL55, ↓RFC4	11
TP53	Transcription Regulator	2.187	-2.163	2.163	Inhibited	↑ATG4B, ↑CENPA, ↑CLU, ↑GOLGA4, ↑GPX3, ↑HDLBP, ↑LDHB, ↑MCM2, ↑MCM3, ↑MCM4, ↑MEF2A, ↑MTDH, ↑NAP1L1, ↑NEXN, ↑NFAM1, ↑NINJ1, ↑NOS1, ↑PRDX2, ↑PRKG1, ↑RALBP1, ↑RAP2A, ↑SKP2, ↑SQLE, ↓ACADL, ↓APP, ↓C2, ↓CCN2, ↓GFM1, ↓HADHB, ↓LAPTM4A, ↓LY6A (INCLUDES OTHERS), ↓PHLDA3, ↓PRDX6, ↓PSME3, ↓RFC4, ↓RPS12, ↓TMSB4X (INCLUDES OTHERS), ↓USP14, ↓WSB2	39
SMARCB1	Transcription Regulator	1.506	-2	2	Inhibited	↑CENPA, ↑MCM2, ↑MCM3, ↑MCM4, ↑SKP2, ↓PC	6
let-7	MicroRNA	2.73	-1.744	1.744		↑BMPR1A, ↑CDCA8, ↑MCM2, ↑MCM3, ↑MCM4, ↑NAP1L1, ↑SKP2, ↓GTF2I, ↓RFC4	9
E2F1	Transcription Regulator	1.398	1.526	1.526		↑ADIPOR2, ↑ATG4B, ↑MCM2, ↑MCM3, ↑MCM4, ↑UCK2, ↓ACADL, ↓CCT2, ↓GPS2, ↓MTHFD1, ↓RFC4, ↓YBX3	12
TSC2	Other	2.014	1.408	1.408		↑LDHB, ↓CREG1, ↓GGA2, ↓HSPA5, ↓PSMC3, ↓SMPDL3A	6
NUPR1	Transcription Regulator	1.658	-1.387	1.387		↑ABL2, ↑ADCY9, ↑CDCA8, ↑CNPY4, ↑CSTF2T, ↑ERMP1, ↑MAFG, ↑PHTF1, ↑RASAL2, ↑SKP2, ↑TMEM19, ↑ZC3HAV1, ↓LARS2	13
miR-122-5p (miRNAs w/seed GGAGUGU)	Mature MicroRNA	2.063	-1.192	1.192		↑ATP11A, ↑PALM, ↑PRDX2, ↓PSME3	4
KRAS	Enzyme	1.836	-1.153	1.153		↑BCL7C, ↑CHSY1, ↑CLU, ↑GLI2, ↑SKP2, ↑SNX16, ↑TCEA1, ↓ACY1, ↓CCN2, ↓GTF2I, ↓HADHB, ↓HSPA5, ↓LY6A (INCLUDES OTHERS), ↓MTHFD1, ↓PSMA7	15
SOX4	Transcription Regulator	1.845	1.134	1.134		↑FNBP1L, ↑KDM7A, ↑UCHL1, ↓GGA2, ↓LY6A (INCLUDES OTHERS), ↓PITRM1, ↓TMSB4X (INCLUDES OTHERS)	7
RPS15	Other	2.287	-1	1		↑MCM2, ↑MCM3, ↑MCM4, ↓RFC4	4
TBX2	Transcription Regulator	1.69	1	1		↑MCM2, ↑MCM4, ↑PHTF2, ↓HAUS1	4
FOXO3	Transcription Regulator	1.435	-0.916	0.916		↑ATG4B, ↑BPGM, ↑CDCA8, ↑MCM2, ↑MCM4, ↑SH3GLB1, ↑SKP2, ↓CCN2, ↓GTF2I	9
CST5	Other	2.799	0.905	0.905		↑DCP1A, ↑HS2ST1, ↑MYO5B, ↑PRDX2, ↑SCAF11, ↑TSPAN5, ↓C17ORF49, ↓IGBP1, ↓MALSU1, ↓PITRM1, ↓TXN	11
miR-124-3p (and other miRNAs w/seed AAGGCAC)	Mature MicroRNA	1.311	-0.896	0.896		↑CHSY1, ↑MPHOSPH9, ↑RYK, ↑SURF4, ↓CCN2, ↓HADHB	6
KDM5B	Transcription Regulator	1.407	-0.849	0.849		↑MCM2, ↑MCM3, ↑SS18, ↓CCN2, ↓PSME3	5
ERBB2	Kinase	3.437	0.847	0.847		↑ADIPOR2, ↑CDC27, ↑CDCA8, ↑CENPA, ↑CLU, ↑GPX3, ↑MCM2, ↑MCM3, ↑MCM4, ↑MPHOSPH9, ↑PRDX2, ↑SKP2, ↑SMAD3, ↑SQLE, ↑TOP1, ↓ABRACL, ↓CCN2, ↓HADHB, ↓PSMC3, ↓RFC4, ↓TMSB4X (INCLUDES OTHERS), ↓USP14, ↓WSB2	23
REL	Transcription Regulator	1.413	0.816	0.816		↑ATP11A, ↑MAFG, ↑MLLT3, ↑PHIP, ↑RAP2A, ↓AP5Z1, ↓APP	7
STAT4	Transcription Regulator	1.457	0.692	0.692		↑MLLT3, ↑PCGF5, ↑SH3GLB1, ↑TSPAN5, ↓ACADL, ↓PRDX6, ↓SMPDL3A	7
XBP1	Transcription Regulator	1.457	0.652	0.652		↑GOLGA4, ↑ORMDL3, ↑SURF4, ↑TOP1, ↓APP, ↓HSPA5, ↓TXN	7
CDKN1A	Kinase	3.057	-0.577	0.577		↑KNSTRN, ↑MCM2, ↑MCM3, ↑MCM4, ↓ACP1, ↓AIMP1, ↓APP, ↓CCN2, ↓HSPA5, ↓RFC4	10
SYVN1	Transporter	2.567	0.478	0.478		↑ADCY9, ↑ERN1, ↑LDHB, ↑ZC3HAV1, ↓APP, ↓LAPTM4A, ↓PSMC3	7
KDM5A	Transcription Regulator	1.478	0.447	0.447		↑MCM2, ↑MCM3, ↓CHCHD3, ↓IDH3B, ↓MRPL55	5
MAP4K4	Kinase	1.635	-0.447	0.447		↑ATP6V0A2, ↑CHSY1, ↑LDHB, ↓DHODH, ↓HADHB	5
MMP3	Peptidase	1.815	-0.447	0.447		↑CSTF2T, ↑ERN1, ↑TDRD3, ↑TFIP11, ↑TOP1	5
PRKAA2	Kinase	1.785	0.447	0.447		↑ERN1, ↑NOS1, ↑SMAD3, ↓HSPA5, ↓LY6A (INCLUDES OTHERS)	5
↑CLU	Other	3.149	0.283	0.283		↑CLU, ↑SMAD3, ↓APP, ↓HSPA5	4
↓APP	Other	1.333	0.256	0.256		↑CDC27, ↑CLU, ↑ERMP1, ↑FNBP1L, ↑LDHB, ↑NOS1, ↑PRDX2, ↑SAP30, ↑UCHL1, ↓APP, ↓CCN2, ↓DYNLL2, ↓HSPA5, ↓LY6A (INCLUDES OTHERS), ↓PRDX6, ↓PSMC3, ↓RFC4, ↓STUB1, ↓TXN	19
↓HSPA5	Enzyme	2.318	-0.152	0.152		↑CLU, ↑ERN1, ↓APP, ↓HSPA5	4
OGT	Enzyme	1.517	0.152	0.152		↑SKP2, ↑UCHL1, ↓APP, ↓PSMC4	4
KLF15	Transcription Regulator	2.382	0.142	0.142		↑ACOX1, ↓ACADL, ↓CCN2, ↓HADHB	4
HNF4A	Transcription Regulator	3.015	0.128	0.128		↑ACOX1, ↑BPGM, ↑CSTF2T, ↑GOLGA4, ↑MCM3, ↑N4BP1, ↑OSBPL11, ↑PHTF1, ↑PIGN, ↑SKP2, ↑SPAST, ↑STARD7, ↑TDRD3, ↑UBE2W, ↑UCHL1, ↑USP15, ↑XPR1, ↓ACY1, ↓AIMP1, ↓ANAPC10, ↓APP, ↓BHMT, ↓C2, ↓CHCHD3, ↓COMMD5, ↓CRYZ, ↓CZIB, ↓FARSB, ↓GFM1, ↓GSTO1, ↓GTF2I, ↓HADHB, ↓HSPA5, ↓LAPTM4A, ↓LARS2, ↓MAIP1, ↓MRPS15, ↓MTHFD1, ↓PRMT7, ↓PSMC4, ↓PSME3, ↓RPAIN, ↓SDF2, ↓TXN, ↓UQCC1, ↓UROS, ↓VIPAS39	47
HSF1	Transcription Regulator	1.53	0.128	0.128		↑CENPA, ↑CLU, ↑TEX11, ↓ACADL, ↓CCN2, ↓CCT2, ↓SPR	7
PSEN1	Peptidase	1.356	-0.104	0.104		↑DGKE, ↑ERMP1, ↑NOS1, ↑SNAPC3, ↑UCHL1, ↓APP, ↓DYNLL2, ↓HSPA5, ↓PRDX6, ↓TXN	10
POMC	Other	1.341	-0.064	0.064		↑ADCY9, ↑NOS1, ↑SMAD3, ↑USP15	4
mir-210	MicroRNA	1.411	0	0		↑ACVR1B, ↑GIT2, ↓CCN2, ↓SDF2	4
UCP1	Transporter	1.593	0	0		↑ERN1, ↑GPX3, ↑STBD1, ↑XPR1, ↓GSTO1, ↓MTHFD1	6
↑ADIPOR2	Transmembrane Receptor	2.201				↑ACOX1, ↑ADIPOR2	2
↑ATXN1L	Transcription Regulator	2.614				↑ATXN1L, ↑ICMT, ↓APP	3
↑MCM2	Enzyme	1.565				↑MCM4	1
↑MCM3	Enzyme	1.565				↑MCM4	1
↑SDF4	Other	1.393				↓HSPA5	1
↓EP400	Other	1.708				↑MCM3, ↑MCM4, ↑SKP2	3
↓LY6A (INCLUDES OTHERS)	Other	1.393				↓APP	1
ABCB6	Transporter	1.68				↑PRDX2, ↓SLC25A39, ↓UROS	3
ACE2	Peptidase	1.818				↑NOS1, ↓CCN2	2
ACKR1	G-protein Coupled Receptor	2.614				↑NINJ1, ↑TBC1D8, ↓PRDX6	3
ADRB1	G-protein Coupled Receptor	1.564				↓APP, ↓HSPA5	2
AGA	Enzyme	2.742				↑MCM3, ↑MCM4	2
APOE	Transporter	1.857				↑ACOX1, ↑ARHGEF12, ↑CLU, ↑GPX3, ↓APP, ↓C2, ↓CCN2, ↓HSPA5, ↓PC, ↓PSMC4	10
ATF6	Transcription Regulator	1.967				↑ACOX1, ↑PRDX2, ↓APP, ↓HSPA5	4
ATG5	Other	1.312				↓APP, ↓HSPA5	2
BAP1	Peptidase	1.951				↑MCM3, ↓HSPA5	2
BMP6	Growth Factor	1.355				↑SAP30, ↑SCEL, ↓CCN2, ↓PCOLCE2	4
Calmodulin	Group	1.328				↑NOS1, ↑TMEM74, ↓TIAM2	3
calpain	Complex	1.342				↓APP, ↓HSPA5	2
CCNE1	Transcription Regulator	1.312				↑MCM2, ↑MCM4	2
CLDN6	Other	1.375				↑ERN1, ↓HSPA5	2
COPS5	Transcription Regulator	1.564				↓AIMP1, ↓MARS	2
CRBN	Enzyme	2.025				↑ERN1, ↓HSPA5	2
CREBZF	Transcription Regulator	1.706				↑ERN1, ↓HSPA5	2
DMD	Other	1.521				↑GDAP1, ↑MLLT3, ↑NOS1, ↑SH3GLB1, ↑UCK2, ↓CRYZ, ↓TMSB4X (INCLUDES OTHERS)	7
DYRK1A	Kinase	1.444				↑MCM3, ↑MCM4	2
E2f	Group	1.554				↑MCM2, ↑MCM3, ↑MCM4, ↓MTHFD1, ↓YBX3	5
E2F6	Transcription Regulator	1.987				↑MCM2, ↑MCM3, ↑USP47, ↓RFC4	4
EFNA2	Kinase	1.366				↑DCBLD2, ↑NOS1, ↓CCN2	3
EFNA5	Kinase	1.629				↑DCBLD2, ↑NOS1, ↓CCN2	3
ERVW-1	Other	2.614				↑CDCA8, ↑MCM2, ↓HSPA5	3
FASN	Enzyme	1.654				↑ACOX1, ↑PRKAR2B, ↑SKP2	3
GGA1	Transporter	2.959				↓APP, ↓GGA2	2
GGA3	Transporter	2.959				↓APP, ↓GGA2	2
GPR37	G-protein Coupled Receptor	2.025				↑GLI2, ↓HSPA5	2
GPX1	Enzyme	2.484				↑GPX3, ↓CCN2, ↓PRDX6, ↓TXN	4
growth factor	Group	1.818				↑CLU, ↓APP	2
HELLS	Enzyme	2.827				↑MCM4, ↑RALGPS2, ↑RNF146	3
HES3	Transcription Regulator	1.68				↑PSPC1, ↓MESD, ↓PC	3
HNRNPK	Transcription Regulator	1.629				↓CCN2, ↓LAPTM4A, ↓TMSB4X (INCLUDES OTHERS)	3
HSD17B4	Enzyme	1.342				↑ACOX1, ↑GLI2	2
HSF2	Transcription Regulator	2.799				↑CLU, ↓CCT2, ↓PSMC4, ↓TXN	4
Immunoglobulin Lambda Light Chain	Group	2.427				↑ERN1, ↓HSPA5	2
LAMTOR1	Other	1.951				↑SQLE, ↓MTHFD1	2
LCAT	Enzyme	2.553				↑CLU, ↓APP, ↓HSPA5	3
MAPT	Other	3.164				↑DPYSL3, ↑ERMP1, ↑FBXL16, ↑LDHB, ↑NOS1, ↑UCHL1, ↓APP, ↓DYNLL2, ↓HSPA5, ↓MTHFD1, ↓PRDX6, ↓STUB1, ↓TOMM70, ↓TXN	14
MAT1A	Enzyme	1.481				↓ACADL, ↓PRDX6	2
mir-137	MicroRNA	1.818				↑RAPGEF5, ↓APP	2
miR-22-3p (miRNAs w/seed AGCUGCC)	Mature MicroRNA	1.409				↑ACVR1B, ↓AGBL5	2
MMP12	Peptidase	1.943				↑RDX, ↓APP, ↓PSMC3, ↓PSME3	4
MPZ	Other	1.564				↑SQLE, ↓HSPA5	2
MSTN	Growth Factor	1.466				↑ATG4B, ↑MEF2A, ↑SMAD3	3
Mt	Group	1.951				↑ERN1, ↓HSPA5	2
NFYC	Transcription Regulator	1.708				↑CDCA8, ↓SDF2, ↓YBX3	3
PCK1	Kinase	1.759				↑ACOX1, ↓ACADL	2
PDE5A	Enzyme	1.759				↑NOS1, ↑PRKG1	2
PDGF-DD	Complex	1.409				↑CLU, ↑UNC5C	2
Pkg	Group	1.444				↑PRDX2, ↓TXN	2
PLIN1	Other	1.818				↓ACADL, ↓HADHB	2
PNPLA2	Enzyme	1.886				↑ACOX1, ↓ACADL, ↓HSPA5	3
PPARα-RXRα	Complex	1.759				↑ACOX1, ↓ACADL	2
PPP1R1A	Phosphatase	3.256				↑ERN1, ↓HSPA5	2
PRKAG3	Other	2.097				↑GDAP1, ↑GPX3, ↑NAP1L1, ↑NOS1, ↑XPR1, ↓HSPA5, ↓PHLDA3	7
PRKN	Enzyme	1.921				↑NOS1, ↑PRDX2, ↓PRDX6	3
ROCK2	Kinase	1.886				↑PRKG1, ↑SCEL, ↓APP	3
RUVBL1	Transcription Regulator	1.764				↑MCM3, ↑MCM4, ↑TMEM19	3
RUVBL2	Transcription Regulator	2.025				↑MCM3, ↑MCM4	2
SCD	Enzyme	1.366				↑ACOX1, ↓ACADL, ↓HSPA5	3
SERPINA3	Other	2.427				↓APP, ↓CCN2	2
SGPL1	Enzyme	1.409				↓APP, ↓HSPA5	2
Smad	Complex	1.342				↑GLI2, ↓CCN2	2
SOD1	Enzyme	1.646				↑CLU, ↑DPYSL3, ↑GPX3, ↑NOS1, ↑RDX, ↓APP, ↓PRDX6, ↓TMSB4X (INCLUDES OTHERS)	8
SPHK1	Kinase	1.604				↑ERN1, ↓APP, ↓CCN2	3
SPTLC2	Enzyme	1.759				↓CCN2, ↓HSPA5	2
STIM1	Ion Channel	1.706				↑NFATC3, ↓GSTO1	2
SUPT16H	Transcription Regulator	1.342				↑TMTC1, ↑TOP1	2
TFAM	Transcription Regulator	1.521				↑ACOX1, ↓ACADL	2
TGFBR2	Kinase	1.721				↑AP3S1, ↑CLU, ↑GLI2, ↑MPHOSPH9, ↑SMAD3, ↓CCN2, ↓DYRK2	7
TIP60	Complex	2.201				↑MCM3, ↑MCM4	2
TMBIM6	Other	1.564				↑ERN1, ↓HSPA5	2
TRRAP	Transcription Regulator	1.879				↑MCM3, ↑MCM4	2
Ubiquitin	Group	2.107				↑ITCH, ↑NOS1, ↓HSPA5	3
YWHAZ	Enzyme	1.521				↑SMAD3, ↓HSPA5	2
