# Supplementary material for: Probing lasting cryoinjuries to oocyte-embryo transcriptome
Source: PLoS One. 2020 Apr 6;15(4):e0231108. doi: 10.1371/journal.pone.0231108 (PMC7135251; doi:10.1371/journal.pone.0231108)
Supplement: S6 Table — (XLSX) [file pone.0231108.s006.xlsx]

## Sheet: S6
Supplemental Table S6 - IPA Disease and Function Analysis
Categories	Disease or Function	-log(p-value)	Z	abs(z)	State	Molecules	Total DEGs
Cellular Movement,Hematological System Development and Function,Immune Cell Trafficking,Inflammatory Response	Cellular infiltration by macrophages	2.943	2.8	2.8	Activated	↑NINJ1, ↑NOS1, ↑SEMA3E, ↑SMAD3, ↓APP, ↓CCN2, ↓COMMD5, ↓HSPA5, ↓PCOLCE2, ↓RPTOR	10
Cellular Movement,Hematological System Development and Function,Immune Cell Trafficking,Inflammatory Response	Cell movement of macrophages	2.12	2.578	2.578	Activated	↑CCDC88A, ↑NINJ1, ↑NOS1, ↑SEMA3E, ↑SMAD3, ↓APP, ↓CCN2, ↓COMMD5, ↓HSPA5, ↓PCOLCE2, ↓RPTOR	11
Cellular Development,Cellular Growth and Proliferation,Nervous System Development and Function,Tissue Development	Development of neurons	3.951	2.558	2.558	Activated	↑ABL2, ↑DPYSL3, ↑FBXO45, ↑FNBP1L, ↑GLI2, ↑MEF2A, ↑MYO5B, ↑NOS1, ↑PALM, ↑PRKG1, ↑RAP2A, ↑RDX, ↑RYK, ↑SEMA3E, ↑SMAD3, ↑SPAST, ↑SS18, ↑UCHL1, ↑UNC5C, ↓APP, ↓CCN2, ↓FARP2, ↓NANOS1, ↓TIAM2	24
Cell Morphology,Cellular Assembly and Organization,Cellular Development,Cellular Function and Maintenance,Cellular Growth and Proliferation,Nervous System Development and Function,Organismal Development,Tissue Development	Neuritogenesis	3.564	2.495	2.495	Activated	↑ABL2, ↑DPYSL3, ↑FNBP1L, ↑MYO5B, ↑NOS1, ↑PALM, ↑PRKG1, ↑RAP2A, ↑RDX, ↑RYK, ↑SEMA3E, ↑SPAST, ↑SS18, ↑UCHL1, ↓APP, ↓CCN2, ↓FARP2, ↓NANOS1, ↓TIAM2	19
Cellular Movement	Migration of connective tissue cells	1.863	-2.395	2.395	Inhibited	↑ABL2, ↑C5ORF30, ↑RAP2A, ↑SEMA3E, ↓AIMP1, ↓CCN2, ↓IGBP1	7
Behavior	Cognition	1.666	2.375	2.375	Activated	↑ABL2, ↑BMPR1A, ↑LZTS1, ↑RAP2A, ↑UCHL1, ↑UNC13C, ↓APP, ↓CCN2, ↓LY6A (INCLUDES OTHERS), ↓RPTOR	10
Cell Death and Survival,Hair and Skin Development and Function	Cell viability of epithelial cell lines	1.646	2.213	2.213	Activated	↑CLU, ↑ITCH, ↑PRKG1, ↓APP, ↓USP14	5
Cell Morphology	Shape change of neurons	3.279	2.168	2.168	Activated	↑ABL2, ↑DPYSL3, ↑FNBP1L, ↑GLI2, ↑MYO5B, ↑NOS1, ↑PALM, ↑PRKG1, ↑RAP2A, ↑RYK, ↑SEMA3E, ↑SPAST, ↑SS18, ↑UCHL1, ↓APP	15
Cell Morphology,Cellular Assembly and Organization,Cellular Development,Cellular Function and Maintenance,Cellular Growth and Proliferation,Nervous System Development and Function,Organismal Development,Tissue Development	Branching of neurons	2.889	2.168	2.168	Activated	↑ABL2, ↑DPYSL3, ↑FNBP1L, ↑MYO5B, ↑NOS1, ↑PALM, ↑PRKG1, ↑RAP2A, ↑RYK, ↑SEMA3E, ↑SPAST, ↑SS18, ↑UCHL1, ↓APP	14
Cell Morphology,Cellular Assembly and Organization,Cellular Function and Maintenance	Formation of cellular protrusions	2.013	2.153	2.153	Activated	↑ABL2, ↑DPYSL3, ↑FNBP1L, ↑MYO5B, ↑NINJ1, ↑NOS1, ↑PALM, ↑PRKG1, ↑RAP2A, ↑RDX, ↑RYK, ↑SEMA3E, ↑SPAST, ↑SS18, ↑UCHL1, ↓ACP1, ↓APP, ↓CCN2, ↓FARP2, ↓NANOS1, ↓TIAM2	21
Cell Morphology,Cellular Assembly and Organization,Cellular Development,Cellular Function and Maintenance,Cellular Growth and Proliferation,Embryonic Development,Nervous System Development and Function,Organismal Development,Tissue Development	Branching of neurites	2.544	1.993	1.993	Activated	↑ABL2, ↑FNBP1L, ↑MYO5B, ↑NOS1, ↑PALM, ↑PRKG1, ↑RAP2A, ↑RYK, ↑SEMA3E, ↑SPAST, ↑SS18, ↑UCHL1, ↓APP	13
Organ Morphology,Reproductive System Development and Function	Quantity of ovary	1.807	1.969	1.969	Activated	↑ERMP1, ↑NOS1, ↑SMAD3, ↓CCN2	4
Cell Death and Survival,Organismal Injury and Abnormalities	Cell death of endothelial cells	3.148	-1.937	1.937		↑ABL2, ↑DGKE, ↑ERN1, ↑ICMT, ↑PRDX2, ↑RDX, ↓AIMP1, ↓APP, ↓HSPA5, ↓PRDX6, ↓TXN	11
Cellular Movement,Hematological System Development and Function,Immune Cell Trafficking,Inflammatory Response	Cellular infiltration by phagocytes	2.21	1.928	1.928		↑NINJ1, ↑NOS1, ↑PRKG1, ↑SEMA3E, ↑SMAD3, ↓APP, ↓C2, ↓CCN2, ↓COMMD5, ↓HSPA5, ↓PCOLCE2, ↓RPTOR	12
Cellular Movement	Cellular infiltration by myeloid cells	1.833	1.891	1.891		↑NINJ1, ↑NOS1, ↑PRKG1, ↑SEMA3E, ↑SMAD3, ↓APP, ↓C2, ↓CCN2, ↓COMMD5, ↓HSPA5, ↓PCOLCE2, ↓RPTOR	12
Cellular Assembly and Organization,Cellular Function and Maintenance	Organization of cytoskeleton	1.733	1.811	1.811		↑ABL2, ↑ATP2C1, ↑CLU, ↑DPYSL3, ↑ERN1, ↑FNBP1L, ↑KIF5C, ↑MYO5B, ↑NINJ1, ↑NOS1, ↑PALM, ↑PHIP, ↑PRKG1, ↑RAP2A, ↑RDX, ↑RYK, ↑SEMA3E, ↑SPAST, ↑SS18, ↑STK35, ↑UCHL1, ↓ACP1, ↓APP, ↓CCN2, ↓FARP2, ↓NANOS1, ↓RPTOR, ↓TIAM2	28
Gastrointestinal Disease,Hepatic System Disease,Metabolic Disease,Organismal Injury and Abnormalities	Hepatic steatosis	1.66	-1.759	1.759		↑ACOX1, ↑ADIPOR2, ↑CLU, ↑ERN1, ↓ACADL, ↓GPS2, ↓PC, ↓PSME3, ↓RPTOR	9
Cell Death and Survival,Organismal Injury and Abnormalities	Apoptosis of endothelial cells	2.419	-1.739	1.739		↑ABL2, ↑DGKE, ↑ICMT, ↑RDX, ↓AIMP1, ↓APP, ↓HSPA5, ↓PRDX6, ↓TXN	9
Cellular Movement	Cell movement of connective tissue cells	2.014	-1.733	1.733		↑ABL2, ↑C5ORF30, ↑CCDC88A, ↑RAP2A, ↑SEMA3E, ↑SMAD3, ↓AIMP1, ↓CCN2, ↓IGBP1	9
Free Radical Scavenging,Small Molecule Biochemistry	Degradation of hydrogen peroxide	4.218	-1.698	1.698		↑PRDX2, ↓APP, ↓PRDX6, ↓TXN	4
Cellular Development,Cellular Growth and Proliferation,Connective Tissue Development and Function	Proliferation of fibroblast cell lines	2.243	1.66	1.66		↑ABL2, ↑ARHGEF12, ↑ICMT, ↑IL17RD, ↑LZTS1, ↑MTDH, ↑NOS1, ↑PRKAR2B, ↑RYK, ↑SKP2, ↑SS18, ↑TOP1, ↓ACP1, ↓RPTOR, ↓STUB1, ↓TXN	16
Cell Death and Survival	Cell viability of breast cancer cell lines	1.801	1.382	1.382		↑ABL2, ↑CLU, ↑CPA1, ↑MTDH, ↑PRDX2, ↑SMAD3, ↑SNX16, ↑TOP1, ↓CCN2	9
Cellular Movement	Cell movement of colorectal cancer cell lines	2.387	-1.352	1.352		↑CCDC88A, ↑NINJ1, ↑PRKG1, ↑RAP2A, ↓NANOS1, ↓RPTOR, ↓TMSB4X (INCLUDES OTHERS), ↓TXN	8
Cellular Movement,Connective Tissue Development and Function	Cell movement of fibroblasts	1.712	-1.301	1.301		↑ABL2, ↑C5ORF30, ↑CCDC88A, ↑RAP2A, ↑SMAD3, ↓AIMP1, ↓IGBP1	7
Cellular Assembly and Organization,Cellular Function and Maintenance	Quantity of cellular protrusions	2.244	1.287	1.287		↑ATP2C1, ↑NINJ1, ↑PALM, ↑PRKG1, ↑RDX, ↑SPAST, ↓APP, ↓RPTOR	8
Cell Death and Survival	Cell death of tumor cell lines	1.635	-1.235	1.235		↑ABL2, ↑ACVR1B, ↑AKIP1, ↑C10ORF88, ↑CHSY1, ↑CLU, ↑ERN1, ↑GLI2, ↑ICMT, ↑ITCH, ↑MARCH8, ↑MEF2A, ↑MLLT3, ↑MPHOSPH9, ↑MTDH, ↑NOS1, ↑ORMDL3, ↑PHIP, ↑PRDX2, ↑PRKAR2B, ↑PRKG1, ↑RALBP1, ↑RDX, ↑SDF4, ↑SH3GLB1, ↑SKP2, ↑SMAD3, ↑TMCC3, ↑TOP1, ↑UCHL1, ↑USP47, ↑XPR1, ↓AIMP1, ↓APP, ↓CCN2, ↓CCT2, ↓DHODH, ↓FANCE, ↓GPS2, ↓HSPA5, ↓RPTOR, ↓STUB1, ↓TMEM69, ↓TXN	44
Cellular Development,Cellular Growth and Proliferation	Cell proliferation of colorectal cancer cell lines	1.955	-1.224	1.224		↑ADIPOR2, ↑GLI2, ↑NINJ1, ↑PRKAR2B, ↑PRKG1, ↑PRPF3, ↑RALBP1, ↑SMAD3, ↑SUFU, ↓APP, ↓TMSB4X (INCLUDES OTHERS), ↓TXN	12
Cell Death and Survival	Cell death of fibroblast cell lines	1.607	1.129	1.129		↑ABL2, ↑ADIPOR2, ↑CLU, ↑IL17RD, ↑RALBP1, ↑SKP2, ↑UCHL1, ↑UNC5C, ↓APP, ↓EP400, ↓HSPA5, ↓PRDX6, ↓STUB1, ↓TXN	14
Gene Expression	Transcription of RNA	2.054	1.113	1.113		↑ATP2C1, ↑BMPR1A, ↑ERN1, ↑GLI2, ↑MAFG, ↑MEF2A, ↑NFATC3, ↑PHIP, ↑PRKAR2B, ↑PRKG1, ↑RALBP1, ↑RAP2A, ↑SAP30, ↑SMAD3, ↑SNAPC3, ↑SUFU, ↑TOP1, ↓APP, ↓CCN2, ↓CREG1, ↓GPS2, ↓GTF2I, ↓PSMC3, ↓RPAIN, ↓STUB1	25
Free Radical Scavenging,Molecular Transport	Quantity of hydrogen peroxide	3.004	-1.091	1.091		↑ABL2, ↑ACOX1, ↑PRDX2, ↓PRDX6	4
Cell Cycle,Cell-To-Cell Signaling and Interaction,Cellular Growth and Proliferation	Contact growth inhibition of tumor cell lines	2.004	1.067	1.067		↑BMPR1A, ↑PRKAR2B, ↑PRKG1, ↑SMAD3, ↑TOP1	5
Cellular Growth and Proliferation	Cytostasis of tumor cell lines	1.91	1.039	1.039		↑BMPR1A, ↑CDCA8, ↑CLU, ↑PRKAR2B, ↑PRKG1, ↑SMAD3, ↑TOP1	7
Cellular Movement	Migration of colorectal cancer cell lines	2.334	-1.032	1.032		↑CCDC88A, ↑NINJ1, ↑PRKG1, ↑RAP2A, ↓NANOS1, ↓RPTOR, ↓TXN	7
Cell Death and Survival	Necrosis of prostate cancer cell lines	2.511	1.014	1.014		↑CLU, ↑GLI2, ↑ICMT, ↑PRKAR2B, ↑SH3GLB1, ↑TOP1, ↓DHODH, ↓HSPA5, ↓STUB1, ↓TXN	10
Infectious Diseases	Infection of cells	2.24	-0.99	0.99		↑ARHGEF12, ↑DCP1A, ↑GRM2, ↑KDM7A, ↑OTUD3, ↑PHF3, ↑SDF4, ↑SPAST, ↑TMEM181, ↑TMTC1, ↑UBE2H, ↑XPR1, ↑ZC3HAV1, ↓AGBL5, ↓APP, ↓C2, ↓CCT2, ↓HNRNPF, ↓HSPA5, ↓NBEAL2, ↓PSMA7, ↓PSMC3, ↓PSMC4, ↓TIAM2, ↓TOMM70	25
Free Radical Scavenging,Molecular Transport	Quantity of reactive oxygen species	1.804	-0.989	0.989		↑ABL2, ↑ACOX1, ↑CLU, ↑ITCH, ↑PRDX2, ↓APP, ↓PRDX6, ↓TXN	8
Infectious Diseases	Infection by RNA virus	1.742	-0.977	0.977		↑ARHGEF12, ↑CLU, ↑DCP1A, ↑GRM2, ↑KDM7A, ↑OTUD3, ↑PHF3, ↑SDF4, ↑SPAST, ↑TMEM181, ↑TMTC1, ↑UBE2H, ↑XPR1, ↑ZC3HAV1, ↓AGBL5, ↓APP, ↓C2, ↓CCT2, ↓HNRNPF, ↓HSPA5, ↓NBEAL2, ↓PSMA7, ↓PSMC3, ↓PSMC4, ↓TIAM2, ↓TOMM70	26
Infectious Diseases	HIV infection	1.921	-0.975	0.975		↑ARHGEF12, ↑CLU, ↑KDM7A, ↑OTUD3, ↑PHF3, ↑SDF4, ↑SPAST, ↑TMEM181, ↑TMTC1, ↑UBE2H, ↑ZC3HAV1, ↓AGBL5, ↓APP, ↓C2, ↓CCT2, ↓HNRNPF, ↓NBEAL2, ↓PSMA7, ↓PSMC3, ↓PSMC4, ↓TIAM2, ↓TOMM70	22
Cellular Development,Cellular Growth and Proliferation,Organ Development,Skeletal and Muscular System Development and Function,Tissue Development	Proliferation of muscle cells	1.593	0.926	0.926		↑AKIP1, ↑BMPR1A, ↑CCDC88A, ↑CLU, ↑NFATC3, ↑NOS1, ↑PRKG1, ↑RALBP1, ↑SKP2, ↑SMAD3, ↓TXN	11
Cellular Movement	Cellular infiltration	1.807	0.92	0.92		↑BMPR1A, ↑CCDC88A, ↑NINJ1, ↑NOS1, ↑PRKG1, ↑SEMA3E, ↑SMAD3, ↓APP, ↓C2, ↓CCN2, ↓COMMD5, ↓HSPA5, ↓LY6A (INCLUDES OTHERS), ↓PCOLCE2, ↓PRDX6, ↓RPTOR	16
Cellular Movement,Hematological System Development and Function,Immune Cell Trafficking	Cellular infiltration by leukocytes	1.613	0.913	0.913		↑BMPR1A, ↑NINJ1, ↑NOS1, ↑PRKG1, ↑SEMA3E, ↑SMAD3, ↓APP, ↓C2, ↓CCN2, ↓COMMD5, ↓HSPA5, ↓LY6A (INCLUDES OTHERS), ↓PCOLCE2, ↓RPTOR	14
Infectious Diseases	Viral Infection	1.714	-0.871	0.871		↑ARHGEF12, ↑ATG4B, ↑ATP2C1, ↑CLU, ↑DCP1A, ↑ERN1, ↑GRM2, ↑ITCH, ↑KDM7A, ↑MYO5B, ↑OTUD3, ↑PHF3, ↑PRDX2, ↑SDF4, ↑SMAD3, ↑SPAST, ↑TMEM181, ↑TMTC1, ↑UBAC2, ↑UBE2H, ↑USP15, ↑XPR1, ↑ZC3HAV1, ↓AGBL5, ↓AIMP1, ↓APP, ↓C2, ↓CCT2, ↓COMMD1, ↓DHODH, ↓GSTO1, ↓GTF2I, ↓HNRNPF, ↓HSPA5, ↓NBEAL2, ↓PCOLCE2, ↓PSMA7, ↓PSMC3, ↓PSMC4, ↓TIAM2, ↓TOMM70, ↓TXN	42
Infectious Diseases	Infection by Retroviridae	2.143	-0.799	0.799		↑ARHGEF12, ↑CLU, ↑KDM7A, ↑OTUD3, ↑PHF3, ↑SDF4, ↑SPAST, ↑TMEM181, ↑TMTC1, ↑UBE2H, ↑XPR1, ↑ZC3HAV1, ↓AGBL5, ↓APP, ↓C2, ↓CCT2, ↓HNRNPF, ↓NBEAL2, ↓PSMA7, ↓PSMC3, ↓PSMC4, ↓TIAM2, ↓TOMM70	23
Infectious Diseases	Infection by HIV-1	2.114	-0.76	0.76		↑ARHGEF12, ↑KDM7A, ↑OTUD3, ↑PHF3, ↑SDF4, ↑SPAST, ↑TMEM181, ↑TMTC1, ↑UBE2H, ↑ZC3HAV1, ↓AGBL5, ↓APP, ↓CCT2, ↓HNRNPF, ↓NBEAL2, ↓PSMA7, ↓PSMC3, ↓PSMC4, ↓TIAM2, ↓TOMM70	20
Gene Expression	Transactivation of RNA	2.031	0.704	0.704		↑ACVR1B, ↑ARHGEF12, ↑ERN1, ↑GLI2, ↑MTDH, ↑NAP1L1, ↑PRKAR2B, ↑PRKG1, ↑SMAD3, ↑SS18, ↑SUFU, ↓APP, ↓CCT2, ↓GTF2I, ↓NBEAL2, ↓PSMC3, ↓STUB1, ↓TXN	18
Gene Expression	Expression of RNA	1.818	0.677	0.677		↑ATP2C1, ↑BMPR1A, ↑ERN1, ↑GLI2, ↑MAFG, ↑MEF2A, ↑NFATC3, ↑PHIP, ↑PRKAR2B, ↑PRKG1, ↑RALBP1, ↑RAP2A, ↑SAP30, ↑SMAD3, ↑SNAPC3, ↑SUFU, ↑TOP1, ↑ZC3HAV1, ↓APP, ↓CCN2, ↓CREG1, ↓GPS2, ↓GTF2I, ↓PSMC3, ↓RPAIN, ↓STUB1, ↓TXN	27
Cell Death and Survival	Cell death of neuroblastoma cell lines	2.301	0.663	0.663		↑CLU, ↑NOS1, ↑PRDX2, ↑XPR1, ↓APP, ↓CCT2, ↓HSPA5, ↓STUB1, ↓TXN	9
Cellular Development,Cellular Growth and Proliferation,Organ Development,Skeletal and Muscular System Development and Function,Tissue Development	Proliferation of smooth muscle cells	1.785	0.656	0.656		↑BMPR1A, ↑CCDC88A, ↑CLU, ↑NOS1, ↑PRKG1, ↑RALBP1, ↑SKP2, ↑SMAD3, ↓TXN	9
DNA Replication, Recombination, and Repair	DNA damage	1.854	-0.584	0.584		↑C10ORF88, ↑CLU, ↑MCM2, ↑NOS1, ↑SH3GLB1, ↑TOP1, ↓APP, ↓CRYZ, ↓FANCE	9
Infectious Diseases	Infection of cervical cancer cell lines	2.126	0.548	0.548		↑ARHGEF12, ↑GRM2, ↑KDM7A, ↑OTUD3, ↑PHF3, ↑SDF4, ↑SPAST, ↑TMEM181, ↑TMTC1, ↓AGBL5, ↓CCT2, ↓HNRNPF, ↓NBEAL2, ↓TIAM2, ↓TOMM70	15
Neurological Disease,Organismal Injury and Abnormalities	Astrocytosis	2.024	0.473	0.473		↑SH3GLB1, ↓APP, ↓PSMC4, ↓RPTOR	4
Gene Expression	Transactivation	2.726	0.452	0.452		↑ACVR1B, ↑ARHGEF12, ↑ERN1, ↑GLI2, ↑MTDH, ↑N4BP1, ↑NAP1L1, ↑PRKAR2B, ↑PRKG1, ↑SAP30, ↑SMAD3, ↑SS18, ↑SUFU, ↓APP, ↓CCN2, ↓CCT2, ↓GTF2I, ↓NBEAL2, ↓PSMC3, ↓STUB1, ↓TXN	21
Cell Morphology,Cellular Assembly and Organization,Cellular Development,Cellular Function and Maintenance,Cellular Growth and Proliferation,Nervous System Development and Function,Organismal Development,Tissue Development	Axonogenesis	2.231	0.404	0.404		↑FNBP1L, ↑PALM, ↑PRKG1, ↑RYK, ↑SEMA3E, ↓APP, ↓CCN2	7
Cell Death and Survival	Apoptosis of connective tissue cells	1.636	0.396	0.396		↑ABL2, ↑BMPR1A, ↑CLU, ↑PRKAR2B, ↑RALBP1, ↑SKP2, ↑SMAD3, ↓APP, ↓HSPA5, ↓STUB1	10
Neurological Disease,Organismal Injury and Abnormalities	Gliosis of central nervous system	2.048	0.38	0.38		↑SH3GLB1, ↓APP, ↓PSMC4, ↓RPTOR	4
Infectious Diseases	Infection of tumor cell lines	1.742	0.305	0.305		↑ARHGEF12, ↑DCP1A, ↑GRM2, ↑KDM7A, ↑OTUD3, ↑PHF3, ↑SDF4, ↑SPAST, ↑TMEM181, ↑TMTC1, ↓AGBL5, ↓CCT2, ↓HNRNPF, ↓NBEAL2, ↓TIAM2, ↓TOMM70	16
Cell Death and Survival,Organismal Injury and Abnormalities	Necrosis of epithelial tissue	1.6	-0.238	0.238		↑ABL2, ↑CLU, ↑DGKE, ↑ERN1, ↑GLI2, ↑ICMT, ↑IL17RD, ↑ITCH, ↑PRDX2, ↑RDX, ↑SMAD3, ↑STK35, ↓AIMP1, ↓APP, ↓EP400, ↓HSPA5, ↓PRDX6, ↓TXN	18
Cell Morphology,Cellular Function and Maintenance	Autophagy of tumor cell lines	2.147	-0.228	0.228		↑ERN1, ↑ICMT, ↑KIF5C, ↑MTMR3, ↑SH3GLB1, ↓APP, ↓HSPA5, ↓RPTOR	8
Cell Death and Survival	Apoptosis of neuroblastoma cell lines	2.005	-0.194	0.194		↑CLU, ↑NOS1, ↑XPR1, ↓APP, ↓HSPA5, ↓TXN	6
Cellular Assembly and Organization,Tissue Development	Fibrogenesis	1.599	0.18	0.18		↑ABL2, ↑ARHGAP19, ↑ARHGEF12, ↑DPYSL3, ↑MDM1, ↑SMAD3, ↓AIMP1, ↓APP, ↓CCN2, ↓HSPA5, ↓INF2, ↓TXN	12
Cellular Assembly and Organization,Cellular Function and Maintenance,Nervous System Development and Function,Tissue Morphology	Quantity of neurites	1.886	0.152	0.152		↑ATP2C1, ↑PRKG1, ↑SPAST, ↓APP, ↓RPTOR	5
Cellular Assembly and Organization	Remodeling of cytoskeleton	2.024	0.152	0.152		↑CCDC88A, ↑SS18, ↓APP, ↓RPTOR	4
Cell Morphology,Cellular Assembly and Organization,Cellular Development,Cellular Function and Maintenance,Cellular Growth and Proliferation,Embryonic Development,Nervous System Development and Function,Organismal Development,Tissue Development	Branching of axons	2.775	0.14	0.14		↑FNBP1L, ↑PALM, ↑PRKG1, ↑RYK, ↑SEMA3E, ↓APP	6
Neurological Disease,Organismal Injury and Abnormalities	Gliosis	1.987	-0.118	0.118		↑SH3GLB1, ↓APP, ↓LY6A (INCLUDES OTHERS), ↓PSMC4, ↓RPTOR	5
Behavior	Anxiety	2.034	-0.083	0.083		↑BMPR1A, ↑GRM2, ↑KMT2B, ↑LZTS1, ↑NOS1, ↓APP	6
Neurological Disease	Neurological signs	1.701				↑ATP2C1, ↑CCDC88A, ↑CLU, ↑DPYSL3, ↑LDHB, ↑MTDH, ↑NOS1, ↑PRDX2, ↑TOP1, ↑UCHL1, ↑UCK2, ↓ACP1, ↓APP, ↓CCN2, ↓HADHB, ↓HSPA5, ↓PRDX6, ↓TMSB4X (INCLUDES OTHERS), ↓TXN, ↓ZFP960/ZFP97	20
Cell Morphology,Cellular Function and Maintenance,Nervous System Development and Function,Tissue Morphology	Length of neurons	3.064				↑BMPR1A, ↑DPYSL3, ↑RAP2A, ↑RDX, ↑SPAST, ↓APP, ↓FARP2	7
Organismal Injury and Abnormalities	Nodule	2.799				↑BMPR1A, ↑PRDX2, ↓APP, ↓CCN2, ↓HSPA5, ↓PRDX6	6
Cell Morphology,Cellular Function and Maintenance,Nervous System Development and Function,Tissue Morphology	Length of neurites	2.752				↑BMPR1A, ↑DPYSL3, ↑RDX, ↑SPAST, ↓APP, ↓FARP2	6
Cell Morphology,Nervous System Development and Function,Tissue Morphology	Size of neurons	2.275				↑ABL2, ↑BMPR1A, ↑DPYSL3, ↑RDX, ↓APP, ↓RPTOR	6
Cellular Assembly and Organization,Cellular Function and Maintenance	Formation of vesicles	1.68				↑ATG4B, ↑CDC27, ↑MTMR3, ↑NOS1, ↑SH3GLB1, ↓GGA2	6
Endocrine System Disorders,Gastrointestinal Disease,Inflammatory Disease,Inflammatory Response,Organismal Injury and Abnormalities	Inflammation of pancreas	1.646				↑CLU, ↑NINJ1, ↑PRDX2, ↑UCHL1, ↓HSPA5, ↓TXN	6
Cellular Assembly and Organization,Cellular Function and Maintenance	Formation of phagosomes	2.562				↑ATG4B, ↑CDC27, ↑MTMR3, ↑NOS1, ↑SH3GLB1	5
Hereditary Disorder,Neurological Disease,Organismal Injury and Abnormalities	Hereditary neuropathy	1.951				↑CLU, ↑GDAP1, ↑NOS1, ↑SPAST, ↑UCHL1	5
Endocrine System Disorders,Organismal Injury and Abnormalities	Benign thyroid nodule	2.777				↑PRDX2, ↓APP, ↓HSPA5, ↓PRDX6	4
Cell Signaling,Cellular Function and Maintenance,Small Molecule Biochemistry,Vitamin and Mineral Metabolism	Homeostasis of Ca2+	2.697				↑ATP2C1, ↑ORMDL3, ↓APP, ↓HSPA5	4
Dermatological Diseases and Conditions,Organismal Injury and Abnormalities	Senile lentigo	2.547				↑CCDC88A, ↑GOLGA4, ↑LZTS1, ↑SCEL	4
Endocrine System Disorders,Gastrointestinal Disease,Inflammatory Disease,Inflammatory Response,Organismal Injury and Abnormalities	Chronic pancreatitis	2.444				↑PRDX2, ↑UCHL1, ↓HSPA5, ↓TXN	4
Cell Morphology,Cellular Assembly and Organization,Cellular Function and Maintenance	Formation of autophagosomes	1.91				↑ATG4B, ↑MTMR3, ↑NOS1, ↑SH3GLB1	4
Psychological Disorders	Sporadic psychological disorder	1.866				↑CLU, ↑NOS1, ↑UCHL1, ↓APP	4
Behavior	Anxiety-like behavior	1.807				↑GRM2, ↑LZTS1, ↑NOS1, ↓APP	4
Free Radical Scavenging,Small Molecule Biochemistry	Reduction of hydrogen peroxide	3.6				↑PRDX2, ↓APP, ↓TXN	3
Cell Morphology	Contractility of connective tissue cells	3.466				↑ABL2, ↑NOS1, ↑SMAD3	3
Drug Metabolism,Small Molecule Biochemistry	Toxicity of cisplatin	3.135				↑MLLT3, ↑PRKG1, ↑TBC1D8	3
Endocrine System Disorders,Organismal Injury and Abnormalities	Benign cold thyroid nodule	2.955				↑PRDX2, ↓APP, ↓PRDX6	3
Cell-To-Cell Signaling and Interaction	Binding of liver cells	2.801				↑ADIPOR2, ↑SMAD3, ↓CCN2	3
Small Molecule Biochemistry	Metabolism of porphyrin	2.801				↑C10ORF88, ↑PRDX2, ↓APP	3
Tissue Morphology	Remodeling of artery	2.602				↑ARHGEF12, ↑NOS1, ↑PRKG1	3
Cardiovascular Disease,Cellular Compromise,Organismal Injury and Abnormalities	Damage of endothelial cells	2.485				↓APP, ↓PRDX6, ↓TXN	3
Cell Morphology,Cellular Assembly and Organization	Size of nucleus	2.485				↑SKP2, ↑TOP1, ↓EP400	3
Cellular Compromise	Permeability transition of mitochondria	2.485				↑SMAD3, ↓APP, ↓HSPA5	3
Neurological Disease	Sporadic motor neuron disease	2.432				↑CLU, ↑NOS1, ↑UCHL1	3
Gastrointestinal Disease,Hepatic System Disease,Metabolic Disease,Organismal Injury and Abnormalities	Microvesicular hepatic steatosis	2.381				↑ACOX1, ↓ACADL, ↓PC	3
Neurological Disease,Organismal Injury and Abnormalities	Microgliosis	2.332				↓APP, ↓LY6A (INCLUDES OTHERS), ↓PSMC4	3
Post-Translational Modification,Protein Degradation	Oxidation of protein	2.332				↓APP, ↓PRDX6, ↓TXN	3
Neurological Disease,Organismal Injury and Abnormalities	Astrocytosis of brain	2.285				↑SH3GLB1, ↓APP, ↓RPTOR	3
Neurological Disease,Organismal Injury and Abnormalities,Psychological Disorders,Skeletal and Muscular Disorders	Lewy body disease	2.003				↑NOS1, ↑UCHL1, ↓APP	3
Hereditary Disorder,Neurological Disease,Organismal Injury and Abnormalities	Hereditary polyneuropathy	1.936				↑CLU, ↑GDAP1, ↑SPAST	3
Cellular Development,Cellular Growth and Proliferation,Embryonic Development,Nervous System Development and Function,Organ Development,Organismal Development,Tissue Development	Proliferation of neural precursor cells	1.936				↑CLU, ↑GLI2, ↓APP	3
Cellular Assembly and Organization	Missegregation of chromosomes	1.81				↑CENPA, ↑PIGN, ↓APP	3
Cell Cycle	Cell cycle progression of T lymphocytes	1.783				↑SMAD3, ↓LY6A (INCLUDES OTHERS), ↓RPTOR	3
Amino Acid Metabolism,Molecular Transport,Small Molecule Biochemistry	Concentration of L-glutamic acid	1.726				↑NOS1, ↓APP, ↓RPTOR	3
Cellular Assembly and Organization	Quantity of fibrils	1.699				↑CLU, ↑SMAD3, ↓APP	3
Cardiovascular System Development and Function,Cell Death and Survival	Survival of vascular endothelial cells	1.674				↑ABL2, ↓HSPA5, ↓PRDX6	3
Lipid Metabolism,Molecular Transport,Small Molecule Biochemistry	Transport of phospholipid	1.674				↑ATP11A, ↑CLU, ↓PRDX6	3
Cell Morphology,Cell-To-Cell Signaling and Interaction	Morphology of focal adhesions	1.623				↑ABL2, ↑SEMA3E, ↓CCN2	3
Cellular Assembly and Organization	Remodeling of actin cytoskeleton	1.623				↑CCDC88A, ↓APP, ↓RPTOR	3
Connective Tissue Disorders,Developmental Disorder,Hematological Disease,Hereditary Disorder,Organismal Injury and Abnormalities	Gray platelet syndrome	3.764				↓APP, ↓NBEAL2	2
Cellular Assembly and Organization,Cellular Compromise,Cellular Function and Maintenance	Breakdown of microtubules	3.764				↑SPAST, ↓APP	2
Cell Morphology,Cellular Assembly and Organization,Cellular Development,Cellular Function and Maintenance,Cellular Growth and Proliferation,Embryonic Development,Nervous System Development and Function,Organismal Development,Tissue Development	Bifurcation of neurites	3.764				↑NOS1, ↑PRKG1	2
Cell Cycle,Reproductive System Development and Function	Cell cycle progression of prostate cell lines	2.996				↑CLU, ↑TOP1	2
Nervous System Development and Function	Spreading depression of cerebral cortex	2.996				↑CLU, ↓APP	2
Cell Morphology,Nervous System Development and Function,Neurological Disease,Organismal Injury and Abnormalities,Tissue Morphology	Swelling of neurites	2.996				↑SPAST, ↓APP	2
Neurological Disease	Pathological denervation of neuromuscular junctions	2.777				↑DPYSL3, ↑UCHL1	2
Cellular Assembly and Organization,Neurological Disease,Organismal Development,Tissue Development	Formation of senile plaques	2.777				↑CLU, ↓APP	2
Cardiovascular System Development and Function,Connective Tissue Development and Function,Organismal Development,Skeletal and Muscular System Development and Function,Tissue Development	Angiogenesis of bone	2.604				↑BMPR1A, ↓CCN2	2
Cellular Movement,Hematological System Development and Function,Immune Cell Trafficking,Inflammatory Response	Cellular infiltration by tumor-associated macrophages	2.604				↑NOS1, ↑SMAD3	2
Infectious Diseases,Neurological Disease,Organismal Injury and Abnormalities,Psychological Disorders,Skeletal and Muscular Disorders	Creutzfeldt-Jakob disease	2.604				↑CLU, ↓APP	2
DNA Replication, Recombination, and Repair	Cleavage of plasmid DNA	2.461				↑N4BP2, ↑TOP1	2
Cellular Assembly and Organization,Tissue Development	Delay in formation of filaments	2.461				↓APP, ↓CCN2	2
Cell Signaling,Cellular Function and Maintenance,Small Molecule Biochemistry,Vitamin and Mineral Metabolism	Calcium homeostasis of cells	2.461				↑ATP2C1, ↓APP	2
Nervous System Development and Function,Organ Morphology,Organismal Development	Size of dentate gyrus	2.461				↑BMPR1A, ↓APP	2
Inflammatory Disease,Neurological Disease	Neuritic dystrophy	2.461				↑CLU, ↓APP	2
Neurological Disease,Organismal Injury and Abnormalities,Psychological Disorders	Severe dementia	2.34				↑CLU, ↑NOS1	2
Carbohydrate Metabolism,Lipid Metabolism,Molecular Transport,Small Molecule Biochemistry	Translocation of phosphatidylserine	2.34				↑ATP11A, ↓PRDX6	2
Cellular Compromise,DNA Replication, Recombination, and Repair	Fragmentation of chromatin	2.34				↑CENPA, ↓APP	2
Cell Morphology,Organismal Injury and Abnormalities	Hypertrophy of astrocytes	2.34				↑BMPR1A, ↓APP	2
Tissue Morphology	Remodeling of carotid artery	2.235				↑ARHGEF12, ↑NOS1	2
Cellular Compromise	Disassembly of actin	2.235				↑PRKG1, ↓CCN2	2
Cell Morphology	Contractility of fibroblasts	2.235				↑ABL2, ↑SMAD3	2
Cellular Assembly and Organization,Cellular Compromise	Retraction of cellular tail	2.235				↑ADCY9, ↑PRKG1	2
Cellular Movement,Connective Tissue Development and Function	Infiltration by fibroblasts	2.235				↑CCDC88A, ↑SMAD3	2
Protein Degradation,Protein Synthesis	Damage of protein	2.235				↓APP, ↓HSPA5	2
Cell-To-Cell Signaling and Interaction	Adhesion of liver cells	2.235				↑SMAD3, ↓CCN2	2
Cellular Assembly and Organization	Induction of actin stress fibers	2.235				↑SMAD3, ↓CCN2	2
Behavior,Nervous System Development and Function	Olfactory discrimination	2.142				↓APP, ↓CCN2	2
Infectious Diseases	Replication of respiratory syncytial virus	2.142				↑ERN1, ↑MYO5B	2
Drug Metabolism,Molecular Transport,Small Molecule Biochemistry	Transport of vinblastine	2.142				↑RALBP1, ↑RDX	2
Cardiovascular Disease,Organismal Injury and Abnormalities	Vascular injury	2.142				↑CLU, ↓APP	2
Cell-mediated Immune Response,Cellular Movement,Hematological System Development and Function,Immune Cell Trafficking	Cellular infiltration by cytotoxic T cells	2.142				↓APP, ↓LY6A (INCLUDES OTHERS)	2
Neurological Disease,Organismal Injury and Abnormalities	Severe neurodegenerative disorder	2.142				↑CLU, ↑NOS1	2
Amino Acid Metabolism,Small Molecule Biochemistry	Removal of L-amino acid	2.058				↑CPA1, ↑MTDH	2
Cell Morphology,Cell-To-Cell Signaling and Interaction	Loss of focal adhesions	2.058				↑SEMA3E, ↓CCN2	2
Cell-mediated Immune Response,Cell-To-Cell Signaling and Interaction,Cellular Movement,Hematological System Development and Function,Hematopoiesis,Immune Cell Trafficking	Adhesion of thymocytes	2.058				↑SEMA3E, ↓LY6A (INCLUDES OTHERS)	2
Behavior,Nervous System Development and Function	Object recognition memory	2.058				↑ABL2, ↓APP	2
Cell Signaling,Vitamin and Mineral Metabolism	Leakage of Ca2+	1.983				↑NOS1, ↓APP	2
Cardiovascular Disease,Cellular Compromise,Organismal Injury and Abnormalities	Injury of endothelial cells	1.983				↓APP, ↓TXN	2
Cellular Movement,Nervous System Development and Function	Chemotaxis of nervous tissue cell lines	1.983				↑SMAD3, ↓APP	2
Cellular Growth and Proliferation	Cytostasis of prostate cancer cell lines	1.983				↑CLU, ↑SMAD3	2
Cell Morphology,Cellular Function and Maintenance	Autophagy of prostate cancer cell lines	1.914				↑ICMT, ↑SH3GLB1	2
Cell Morphology,Nervous System Development and Function,Tissue Morphology	Size of growth cone	1.851				↑DPYSL3, ↑RDX	2
Cellular Compromise	Damage of filaments	1.851				↑SPAST, ↓INF2	2
Embryonic Development,Organismal Development,Tissue Development	Development of embryoblast	1.851				↑ACVR1B, ↓BHMT	2
DNA Replication, Recombination, and Repair	Nicking of DNA	1.851				↑N4BP2, ↑TOP1	2
Organismal Injury and Abnormalities	Oxidative stress	1.851				↓APP, ↓DHODH	2
Cell Cycle,Cellular Assembly and Organization	Separation of centrosome	1.851				↑TOP1, ↓NSFL1C	2
Antigen Presentation,Cell-mediated Immune Response,Cellular Assembly and Organization,Cellular Development,Cellular Growth and Proliferation,Embryonic Development,Hematological System Development and Function,Hematopoiesis,Lymphoid Tissue Structure and Development,Organ Development,Organismal Development,Tissue Development	Formation of immunological synapses	1.793				↑SEMA3E, ↓INF2	2
Cell Cycle	Replication of tumor cell lines	1.793				↑CLU, ↑TOP1	2
Cell-To-Cell Signaling and Interaction,Hepatic System Development and Function	Binding of hepatocytes	1.793				↑ADIPOR2, ↑SMAD3	2
Small Molecule Biochemistry	Synthesis of heme	1.793				↑C10ORF88, ↓APP	2
Cell Cycle,Cell Morphology,Cellular Assembly and Organization,Cellular Movement	Elongation of filaments	1.738				↓APP, ↓INF2	2
Molecular Transport	Export of heavy metal	1.738				↑CLU, ↓APP	2
Cell Morphology	Size of antigen presenting cells	1.738				↓APP, ↓RPTOR	2
Drug Metabolism,Nucleic Acid Metabolism,Small Molecule Biochemistry	Activation of cytarabine	1.738				↑ABL2, ↑RYK	2
Cell Cycle,Gene Expression	Binding of Smad binding sequence	1.738				↑BMPR1A, ↑SMAD3	2
Cell Morphology	Shape change of brain cells	1.688				↑DPYSL3, ↑GLI2	2
Cellular Assembly and Organization	Formation of membrane processes	1.688				↑PALM, ↑SS18	2
Cellular Movement,Hematological System Development and Function,Immune Cell Trafficking,Inflammatory Response,Nervous System Development and Function	Chemotaxis of microglia	1.688				↑SMAD3, ↓APP	2
Organismal Injury and Abnormalities	Dysfunction of epithelial tissue	1.64				↑MAFG, ↓APP	2
Cellular Assembly and Organization	Association of chromatin	1.64				↑MCM4, ↓COMMD1	2
Embryonic Development,Tissue Morphology	Quantity of neuronal progenitor cells	1.64				↑GLI2, ↓APP	2
Cell-To-Cell Signaling and Interaction,Nervous System Development and Function	Contact repulsion	1.64				↑SEMA3E, ↑SS18	2
Nervous System Development and Function,Tissue Morphology	Density of neurites	1.64				↑BMPR1A, ↓APP	2
Cell Morphology,Hematological System Development and Function	Size of myeloid cells	1.595				↓APP, ↓RPTOR	2
Neurological Disease,Organismal Injury and Abnormalities,Psychological Disorders	Sporadic amyotrophic lateral sclerosis	1.595				↑CLU, ↑NOS1	2
Connective Tissue Development and Function,Organismal Development,Tissue Morphology	Volume of blood	1.595				↓APP, ↓RPTOR	2
Connective Tissue Development and Function,Tissue Morphology	Quantity of chondrocytes	1.595				↑SMAD3, ↑SUFU	2
