# Supplementary material for: Probing lasting cryoinjuries to oocyte-embryo transcriptome
Source: PLoS One. 2020 Apr 6;15(4):e0231108. doi: 10.1371/journal.pone.0231108 (PMC7135251; doi:10.1371/journal.pone.0231108)
Supplement: S7 Table — (XLSX) [file pone.0231108.s007.xlsx]

## Sheet: S7
Supplemental Table S7 - GO Biologic Process analysis
Biological Process	Process Size	Overlap	p-value	Affy Probe ID
mitochondrial gene expression	96	6	2.31831e-05	↓MRPS17, ↓LARS2, ↓MRPS15, ↓UQCC1, ↓MALSU1, ↓GFM1
proteasomal protein catabolic process	415	9	0.00081986	↓STUB1, ↓PSMC4, ↓ANAPC10, ↓NSFL1C, ↓COMMD1, ↓PSMA7, ↓PSMC3, ↓SDF2, ↓PSME3
cellular amino acid metabolic process	258	7	0.000889686	↓ACY1, ↓ASPG, ↓LARS2, ↓BHMT, ↓MTHFD1, ↓MARS, ↓FARSB
positive regulation of proteolysis	323	7	0.00319922	↓PCOLCE2, ↓APP, ↓CCN2, ↓STUB1, ↓PSMC4, ↓PSMC3, ↓PSME3
protein localization to cell surface	58	3	0.005059	↓GGA2, ↓MESD, ↓COMMD1
pigment metabolic process	59	3	0.00530725	↓UROS, ↓MTHFD1, ↓SLC25A39
cellular modified amino acid catabolic process	19	2	0.00568844	↓ACADL, ↓BHMT
lipid catabolic process	286	6	0.00735208	↓ACAD11, ↓SMPDL3A, ↓ACADL, ↓PRDX6, ↓ASPG, ↓HADHB
protein quality control for misfolded or incompletely synthesized proteins	27	2	0.0113203	↓STUB1, ↓SDF2
response to arsenic-containing substance	30	2	0.0138678	↓GSTO1, ↓UROS
organic acid biosynthetic process	340	6	0.0162511	↓GSTO1, ↓ACADL, ↓PFKFB2, ↓UROS, ↓BHMT, ↓MTHFD1
DNA biosynthetic process	164	4	0.0169172	↓RFC4, ↓CCN2, ↓DNAJC2, ↓CCT2
nucleobase metabolic process	36	2	0.0196254	↓DHODH, ↓MTHFD1
cofactor metabolic process	472	7	0.0229275	↓GSTO1, ↓PFKFB2, ↓PRDX6, ↓UROS, ↓MTHFD1, ↓SLC25A39, ↓IDH3B
detoxification	102	3	0.0233429	↓GSTO1, ↓PRDX6, ↓SZT2
negative regulation of intracellular signal transduction	481	7	0.0251007	↓PHLDA3, ↓DYRK2, 1417796_at, ↓GSTO1, ↓IGBP1, ↓SZT2, ↓YBX3
tetrapyrrole metabolic process	42	2	0.02621	↓UROS, ↓SLC25A39
protein localization to vacuole	49	2	0.0348517	↓GNPTG, ↓SZT2
regulation of protein complex assembly	420	6	0.0401161	↓FARP2, ↓TMSB4X (INCLUDES OTHERS), ↓STUB1, ↓PSMC4, ↓SAR1B, ↓PSMC3
