# Supplementary material for: Probing lasting cryoinjuries to oocyte-embryo transcriptome
Source: PLoS One. 2020 Apr 6;15(4):e0231108. doi: 10.1371/journal.pone.0231108 (PMC7135251; doi:10.1371/journal.pone.0231108)
Supplement: S8 Table — (XLSX) [file pone.0231108.s008.xlsx]

## Sheet: S8
Supplemental Table S8 - GO Cellular Component Analysis
Cellular Compnent	Component Size	Overlap	p-value	Affy Probe ID
mitochondrial matrix	319	9	0.00026651	↓PITRM1, ↓ACADL, ↓MRPS17, ↓LARS2, ↓MRPL55, ↓MRPS15, ↓MAIP1, ↓MALSU1, ↓HADHB
peptidase complex	89	5	0.000322301	↓PSMG3, ↓PSMC4, ↓PSMA7, ↓PSMC3, ↓PSME3
mitochondrial protein complex	243	7	0.00119702	↓CHCHD3, ↓MRPS17, ↓MRPL55, ↓MRPS15, ↓MALSU1, ↓TOMM70, ↓HADHB
chaperone complex	21	2	0.00869969	↓STUB1, ↓CCT2
ATPase complex	88	3	0.0215156	↓RFC4, ↓C17ORF49, ↓EP400
organelle inner membrane	448	7	0.0307309	↓CHCHD3, ↓DHODH, ↓MAIP1, ↓UQCC1, ↓SLC25A39, ↓CRLS1, ↓HADHB
