# Supplementary material for: Probing lasting cryoinjuries to oocyte-embryo transcriptome
Source: PLoS One. 2020 Apr 6;15(4):e0231108. doi: 10.1371/journal.pone.0231108 (PMC7135251; doi:10.1371/journal.pone.0231108)
Supplement: S9 Table — (XLSX) [file pone.0231108.s009.xlsx]

## Sheet: S9
Supplemental Table S9 - GO Molecular Function Analysis
Molecular Function	Function Size	Overlap	p-value	Affy Probe ID
coenzyme binding	285	7	0.00127313	↓CRYZ, ↓ACAD11, ↓D2HGDH, ↓ACADL, ↓DHODH, ↓HADHB, ↓IDH3B
oxidoreductase activity, acting on the CH-CH group of donors	57	3	0.00438452	↓ACAD11, ↓ACADL, ↓DHODH
ribonucleoprotein complex binding	139	4	0.00861328	↓PRMT7, ↓YBX3, ↓MAIP1, ↓MALSU1
sulfur compound binding	220	5	0.00892805	↓PCOLCE2, ↓APP, ↓ACADL, ↓CCN2, ↓HADHB
ligase activity	143	4	0.00949557	↓LARS2, ↓MTHFD1, ↓MARS, ↓FARSB
lipoprotein particle receptor binding	30	2	0.0130333	↓MESD, ↓COMMD1
fatty acid derivative binding	35	2	0.0174991	↓ACADL, ↓HADHB
lipase activity	112	3	0.0272717	↓SMPDL3A, ↓PRDX6, ↓ASPG
hydrolase activity, acting on carbon-nitrogen (but not peptide) bonds	125	3	0.036067	↓ACY1, ↓ASPG, ↓MTHFD1
oxidoreductase activity, acting on a sulfur group of donors	54	2	0.0392313	↓GSTO1, ↓TXN
oxidoreductase activity, acting on CH-OH group of donors	134	3	0.0429132	↓D2HGDH, ↓HADHB, ↓IDH3B
carboxylic ester hydrolase activity	137	3	0.0453305	↓PRDX6, ↓ASPG, ↓LARS2
structural constituent of ribosome	139	3	0.0469792	↓MRPS17, ↓MRPL55, ↓MRPS15
